# Supplementary material for: Coming of age for COI metabarcoding of whole organism community DNA: Towards bioinformatic harmonisation
Source: Mol Ecol Resour. 2021 Sep 30;22(3):847–61. doi: 10.1111/1755-0998.13502 (PMC9292290; doi:10.1111/1755-0998.13502)
Supplement: Supplementary file 2 — Tab S1‐S3 [file MEN-22-847-s002.xlsx]

## Sheet: SupplementaryTable1_MT1-extende
Task Group	Task	Description	Number papers reporting task	Number papers not reporting software	Total number of software tools	Total number of software functions	Number of papers performing manually	Software functions
Read preparation	quality control	Generating a report of sequence quality information from a sample or set of samples - no modification is done to data	19	0	4	4	0	FastQC (18) dada2 (1) fastQscreen (1) SolexaQA++ (1)
Read preparation	adapter trimming	Trimming of sequencing adapters	9	1	6	6	0	Trimmomatic (3) AdapterRemoval (1) CLC Genomics Workbench (1) cutadapt (1) MiSeq Reporter Software (1) sickle (1)
Read preparation	demultiplexing	Separation of sequences from a mixed pool into separate pools based on the occurence of a unique set of bases (index or tag)	55	17	16	19	0	JAMP (6) Torrent Suite Software (4) FASTX-Toolkit fastx_barcode_splitter (3) OBITools ngsfilter (3) QIIME split_libraries (3) cutadapt (2) JAMP Demultiplexing_shifted (2) Mothur (2) OBITools (2) QIIME (2) STACKS process_shortreads (2) awk (1) CUSTOM R5 (1) CUSTOM R7 (1) demultadapt (1) Geneious (1) grep (1) MiSeq Reporter Software (1) USEARCH (1)
Read preparation	pair merging	The assembly of mate pair reads into a single contig	63	1	10	18	0	USEARCH (11) PEAR (10) FLASH (7) USEARCH fastq_mergepairs (7) OBITools illuminapairedend (4) PANDAseq (3) SeqPrep (3) QIIME (2) QIIME join_paired_ends (2) QIIME multiple_join_paired_ends (2) USEARCH mergepairs (2) VSEARCH (2) VSEARCH fastq_mergepairs (2) BBtools fuse (1) Mothur make.contigs (1) OBITools (1) OBITools illuminapairend (1) USEARCH fastx_mergepairs (1)
Read preparation	quality trimming	The removal of bases from either or both ends of sequences in a pool based on quality scores	20	1	8	10	0	Trimmomatic (4) Geneious (3) OBITools (3) QIIME (2) sickle (2) dada2 (1) FASTX-Toolkit (1) Mothur trim.seqs (1) OBITools obicut (1) QIIME split_libraries (1)
Read preparation	mate pairing	The identification and syncronisation of mate pair reads between two samples, often involving arranging reads in identical orders and/or removal of reads without a mate pair	3	0	3	3	0	Geneious (1) Pairfq (1) SolexaQA++ (1)
Read preparation	primer trimming	Trimming of PCR primers	66	8	15	17	0	cutadapt (27) FASTX-Toolkit fastx_trimmer (5) Trimmomatic (5) OBITools ngsfilter (4) QIIME split_libraries (3) CodonCodeAligner (2) Mothur trim.seqs (2) Primer_Removal (2) CUSTOM SH1 (1) Geneious (1) OBITools (1) PEAR (1) QIIME (1) sed (1) SOAPBarcode (1) TagCleaner (1) USEARCH fastq_strip_barcode_relabel2 (1)
Read preparation	reverse complementation	Reverse complementing the sequences in a pool	7	3	2	2	0	FASTX-Toolkit (2) USEARCH (2)
Read preparation	sequence conversion	Converting sequences from fastq to fasta	3	0	2	3	0	CUSTOM PY1 (2) Galaxy FASTQ Groomer (1) Galaxy FASTQ to FASTA (1)
Read preparation	length trimming	The removal of bases from either or both ends of sequences in a pool, either the removal of a fixed number of bases or the removal of a variable number of bases to reduce sequences to a standard length	10	3	6	7	0	Geneious (2) USEARCH fastx_truncate (2) CodonCodeAligner (1) cutadapt (1) QIIME align_seqs (1) RDP pipeline (1) USEARCH fastx_revcomp (1)
Read preparation	pair concatenation	Concatenating mate pair reads into a single contig (where reads don't overlap)	8	4	4	4	0	BBtools fuse (1) COPE (1) MMIS (1) SOAPBarcode (1)
Read preparation	assembly	The assembly of reads into contigs, applied when more than one pair of overlapping fragments have been metabarcoded	6	0	4	4	0	MIRA (2) SOAPBarcode (2) BBtools BBmerge (1) CodonCodeAligner (1)
Read preparation	degapping	Removal of gaps from sequences	1	0	1	1	0	BioEdit (1)
Sequence processing	dereplication	The removal of duplicate reads to retain only unique sequences in a pool; often the total number of copies of a sequence is recorded in the header of the retained sequence	58	10	11	19	0	USEARCH (12) USEARCH derep_fulllength (8) VSEARCH derep_fulllength (7) OBITools obiuniq (6) VSEARCH (6) OBITools ngsfilter (2) PRINSEQ (2) fastq-multx (1) FROGS (1) JAMP (1) Mothur (1) NAPtime NAPcluster (1) OBITools (1) QIIME (1) QIIME pick_otus (1) QIIME split_libraries (1) SOAPBarcode (1) USEARCH fastq_uniques (1) USEARCH fastx_uniques (1)
Sequence processing	size sorting	The sorting of a fasta file according to a size annotation in the header	10	2	3	4	0	USEARCH (4) USEARCH sortbysize (2) Mothur split.abund (1) NAPtime NAPcluster (1)
Filtering	quality filtering	Removal and/or trimming of sequences from a pool based on quality information. Also often converts from fastq to fasta.	81	11	20	27	0	USEARCH (11) QIIME split_libraries (10) USEARCH fastq_filter (6) Mothur (5) Trimmomatic (5) PRINSEQ (4) VSEARCH fastq_filter (4) FASTX-Toolkit (3) FASTX-Toolkit fastq_quality_filter (3) QIIME (3) USEARCH uparse (3) VSEARCH (3) cutadapt (2) dada2 (2) QIIME filter_fasta (2) QIIME multiple_split_libraries_fastq (2) SeqPrep (2) Torrent Suite Software (2) ARCAD-HTS filter-mean-quality (1) CodonCodeAli…
Filtering	similarity filtering	Removal of sequences based on similarity to an alignment, either based on sequence identity or alignment position	9	1	4	4	0	PyNAST (5) CodonCodeAligner (1) Mothur (1) USEARCH (1)
Filtering	length filtering	The removal of sequences from a pool that are less than, more than, or fall within or outside of a specified length threshold or thresholds	54	21	17	23	0	cutadapt (4) OBITools obigrep (4) USEARCH (3) CUSTOM R9 (2) Mothur (2) OBITools (2) PRINSEQ (2) QIIME split_libraries (2) CUSTOM R4 (1) FASTX-Toolkit (1) FROGS (1) JAMP (1) Mothur screen.seqs (1) NAPtime NAPcluster (1) RDP pipeline (1) sickle (1) SolexaQA lengthsort (1) Trimmomatic (1) USEARCH fastq_minlen (1) USEARCH sortbylength (1) USEARCH uparse (1) VSEARCH (1) VSEARCH derep_fulllength (1)
Filtering	preclustering	Reduction of sequence variation in a dataset prior to further processing - a form of denoising	12	1	3	6	0	USEARCH (6) DNACLUST (3) Mothur (2) USEARCH cluster_otus (1) USEARCH uclust (1) USEARCH uparse-otu (1)
Filtering	denoising	The removal of reads containing putative PCR or sequencing errors based on statistical assessment	18	1	8	8	0	USEARCH unoise (9) BFC (2) Lulu (2) BLUE (1) dada2 (1) Mothur (1) OBITools obiclean (1) SPAdes BayesHammer (1)
Filtering	normalisation	A process by which the number of sequences for each of a set of samples is reduced where necessary such that the output set of samples all have the same number of sequences while maintaining the relative frequencies of OTUs	2	0	1	1	1	USEARCH (1)
Filtering	chimera filtering	The filtering of putative chimeric assemblies from a pool of mate paired reads	63	4	6	16	1	USEARCH uchime_denovo (14) USEARCH uchime (13) VSEARCH uchime_denovo (10) VSEARCH (5) QIIME identify_chimeric_seqs (3) USEARCH (3) USEARCH cluster_otus (3) dada2 (2) VSEARCH uchime (2) CodonCodeAligner (1) Mothur (1) QIIME parallel_identify_chimeric_seqs (1) QIIME q2-vsearch (1) USEARCH uchime_ref (1) USEARCH unoise (1) USEARCH uparse-otu (1)
Filtering	translation filtering	Removal of sequences from a set of sequence based on their translation, usually removing sequences with inframe stop codons or frameshifts due to erroneous indels or substitutions caused by sequencing errors	22	3	11	12	0	MACSE (7) Geneious (2) MACSE enrichAlignment (2) Pro_C (2) BioEdit (1) BLAST (1) CUSTOM 2 (1) MAFFT (1) MEGA (1) MMIS (1) PyNAST (1) SOAPBarcode (1)
Filtering	frequency filtering	Removal of sequences based on their frequency in a pool	51	37	11	15	1	USEARCH unoise (4) USEARCH sortbysize (2) CUSTOM PY3 (1) CUSTOM R3 (1) CUSTOM R6 (1) JAMP (1) Lulu (1) metaMATE (1) MMIS (1) NAPtime NAPcluster (1) OBITools (1) phyloseq (1) USEARCH (1) USEARCH derep_fulllength (1) USEARCH uparse (1)
Filtering	taxonomy filtering	Removal of sequences based on an assigned taxonomy or a taxonomic classification	9	5	1	1	1	BLAST (3)
Filtering	mistag filtering	Removal of sequences based on putative tagging errors	3	1	1	1	0	MMIS (2)
Data generation	OTU delimitation	The grouping of a set of sequences into OTUs by some method	84	5	12	22	0	CROP (16) USEARCH cluster_otus (13) USEARCH (11) Swarm (8) USEARCH uparse (8) USEARCH uclust (5) VSEARCH (5) CD-HIT CD-HIT-EST (2) USEARCH uparse-otu (2) VSEARCH cluster_size (2) CD-HIT (1) ClustalW (1) CodonCodeAligner (1) CUSTOM R1 (1) dada2 (1) Geneious de novo assemble (1) MMIS (1) QIIME (1) QIIME pick_otus (1) USEARCH cluster_smallmem (1) VSEARCH CD-HIT (1) VSEARCH cluster_otus (1)
Data generation	OTU mapping	The mapping of sequences to OTUs to provide read counts for each OTU	30	3	7	11	0	USEARCH usearch_global (9) USEARCH (5) VSEARCH usearch_global (4) VSEARCH (2) BLAST (1) CUSTOM PY2 (1) GMAP (1) JAMP (1) QIIME (1) USEARCH otutab (1) USEARCH uparse (1)
Data generation	uncurated taxonomic assignment	The assignment (identification or classification) of taxonomy to OTUs using a global uncorated reference database (e.g. GenBank, BOLD)	55	2	11	13	0	BLAST (29) BOLD (13) SAP (7) MEGAN (6) JAMP (3) JAMP BOLD_web_hack (2) QIIME assign_taxonomy (2) CUSTOM R8 (1) Mothur (1) OBITools ecotag (1) RDP (1) USEARCH usearch_global (1) USEARCH utax (1)
Data generation	reference taxonomic assignment	The assignment (identification or classification) of taxonomy to OTUs using a purpose-built and/or specially curated reference set of sequences	60	9	18	23	1	BLAST (17) OBITools ecotag (6) SAP (6) RDP (5) MEGAN (4) QIIME assign_taxonomy (4) RDP classifier (3) QIIME (2) BOWTIE (1) BWA BWA-MEM (1) CUSTOM 1 (1) CUSTOM R2 (1) FuzzyID2 (1) Geneious (1) insect (1) Mothur classify_seqs (1) MUSCLE (1) owi_add_taxonomy (1) QIIME uclust (1) USEARCH (1) USEARCH uclust_ref (1) VSEARCH (1) VSEARCH search (1)

## Sheet: SupplementaryTable2_papersdata
authors	title	journal	year	doi	URL	sample_type	study_taxon	biome	aim	material_source	sample_modification	step1_software	step1_func	step1_task	step2_software	step2_func	step2_task	step3_software	step3_func	step3_task	step4_software	step4_func	step4_task	step5_software	step5_func	step5_task	step6_software	step6_func	step6_task	step7_software	step7_func	step7_task	step8_software	step8_func	step8_task	step9_software	step9_func	step9_task	step10_software	step10_func	step10_task	step11_software	step11_func	step11_task	step12_software	step12_func	step12_task	step13_software	step13_func
Blackman, Constable, Hahn, Sheard, Durkota, Hanfling & Handley	Detection of a new non-native freshwater species by DNA metabarcoding of environmental samples - first record of Gammarus fossarum in the UK	Aquatic Invasions	2017	10.3391/ai.2017.12.2.06	https://dx.doi.org/10.3391/ai.2017.12.2.06	community	invertebrates	freshwater	pilot	real	none	STACKS	process_shortreads	demultiplexing	Trimmomatic		quality trimming	Trimmomatic		length filtering	NR		primer trimming	FLASH		pair merging	VSEARCH		OTU delimitation	NR		frequency filtering	NR		length filtering	BLAST		reference taxonomic classification	MEGAN		reference taxonomic classification
Turon, Antich, Palacin, Praebel & Wangensteen	From metabarcoding to metaphylogeography: separating the wheat from the chaff	Ecological Applications	2020	10.1002/eap.2036	https://dx.doi.org/10.1002/eap.2036	community	invertebrates	marine	pilot	real	none	OBITools		quality trimming	OBITools	illuminapairedend	pair merging	NR		quality filtering	OBITools	ngsfilter	demultiplexing	OBITools	ngsfilter	primer trimming	NR		length filtering	OBITools	obiuniq	dereplication	VSEARCH	uchime_denovo	chimera filtering	NR		frequency filtering	Swarm		OTU delimitation	OBITools	ecotag	uncurated taxonomic classification
Clarke, Beard, Swadling & Deagle	Effect of marker choice and thermal cycling protocol on zooplankton DNA metabarcoding studies	Ecology and Evolution	2017	10.1002/ece3.2667	https://dx.doi.org/10.1002/ece3.2667	community	invertebrates	marine	method	real	none	USEARCH	fastq_mergepairs	pair merging	CUSTOM R5		demultiplexing	USEARCH	derep_fulllength	dereplication	USEARCH	derep_fulllength	frequency filtering	USEARCH	cluster_otus	OTU delimitation	USEARCH	cluster_otus	chimera filtering	USEARCH	usearch_global	OTU mapping	BLAST		uncurated taxonomic classification	MEGAN		uncurated taxonomic classification
Elbrecht, Peinert & Leese	Sorting things out: Assessing effects of unequal specimen biomass on DNA metabarcoding	Ecology and Evolution	2017	10.1002/ece3.3192	https://dx.doi.org/10.1002/ece3.3192	community	invertebrates	freshwater	method	artificial	constructed	CUSTOM R7		demultiplexing	USEARCH	fastq_mergepairs	pair merging	cutadapt		primer trimming	USEARCH	fastx_truncate	length trimming	cutadapt		length filtering	USEARCH	fastq_filter	quality filtering	USEARCH	derep_fulllength	dereplication	USEARCH	cluster_otus	OTU delimitation	USEARCH	usearch_global	OTU mapping	CUSTOM R8		uncurated taxonomic classification
Cahill, Pearman, Borja, Carugati, Carvalho, Danovaro, Dashfield, David, Feral, Olenin, Siaulys, Somerfield, Trayanova, Uyarra & Chenuil	A comparative analysis of metabarcoding and morphology-based identification of benthic communities across different regional seas	Ecology and Evolution	2018	10.1002/ece3.4283	https://dx.doi.org/10.1002/ece3.4283	community	invertebrates	marine	pilot	real	taxonomic separation	NR		demultiplexing	QIIME		pair merging	QIIME	split_libraries	quality filtering	Mothur	trim.seqs	primer trimming	QIIME	pick_otus	dereplication	Mothur		preclustering	Mothur	split.abund	size sorting	USEARCH		chimera filtering	QIIME	pick_otus	OTU delimitation	QIIME	assign_taxonomy	uncurated taxonomic classification	MANUAL		taxonomy filtering
Macheriotou, Guilini, Bezerra, Tytgat, Nguyen, Nguyen, Noppe, Armenteros, Boufahja, Rigaux, Vanreusel & Derycke	Metabarcoding free-living marine nematodes using curated 18S and CO1 reference sequence databases for species-level taxonomic identifications	Ecology and Evolution	2019	10.1002/ece3.4814	https://dx.doi.org/10.1002/ece3.4814	community	invertebrates	marine	method	artificial	constructed	NR		demultiplexing	PEAR		pair merging	cutadapt		primer trimming	USEARCH	uchime_ref	chimera filtering	USEARCH	uchime_denovo	chimera filtering	CUSTOM 2		translation filtering	USEARCH	cluster_otus	OTU delimitation	USEARCH	uclust_ref	reference taxonomic identification
Creedy, Ng & Vogler	Toward accurate species ‐ level metabarcoding of arthropod communities from the tropical forest canopy	Ecology and Evolution	2019	10.1002/ece3.4839	https://dx.doi.org/10.1002/ece3.4839	community	invertebrates	terrestrial	method	real	constructed	FASTX-Toolkit	fastx_trimmer	primer trimming	PEAR		pair merging	USEARCH	fastq_filter	quality filtering	NAPtime	NAPcluster	dereplication	NAPtime	NAPcluster	size sorting	NAPtime	NAPcluster	length filtering	NAPtime	NAPcluster	frequency filtering	USEARCH	unoise	denoising	USEARCH	cluster_otus	OTU delimitation	USEARCH	usearch_global	OTU mapping	BLAST		uncurated taxonomic classification
research	DNA metabarcoding adds valuable information for management of biodiversity in roadside stormwater ponds	Ecology and Evolution	2019	10.1002/ece3.5503	https://dx.doi.org/10.1002/ece3.5503	community	invertebrates	freshwater	pilot	real	none	Mothur	make.contigs	pair merging	Mothur	screen.seqs	length filtering	Mothur	trim.seqs	primer trimming	Mothur	trim.seqs	quality trimming	USEARCH	derep_fulllength	dereplication	USEARCH	cluster_otus	preclustering	USEARCH	derep_fulllength	dereplication	USEARCH	cluster_otus	OTU delimitation	USEARCH	usearch_global	OTU mapping	NR		frequency filtering	BLAST		uncurated taxonomic classification	MEGAN		uncurated taxonomic classification	NR
Rey, Basurko & Rodriguez-Ezpeleta	Considerations for metabarcoding-based port biological baseline surveys aimed at marine nonindigenous species monitoring and risk assessments	Ecology and Evolution	2020	10.1002/ece3.6071	https://dx.doi.org/10.1002/ece3.6071	community	invertebrates	marine	pilot	real	none	FastQC		quality control	cutadapt		primer trimming	PEAR		pair merging	Trimmomatic		quality filtering	Mothur		similarity filtering	USEARCH	uchime_denovo	chimera filtering	Swarm		OTU delimitation	NR		frequency filtering	RDP		uncurated taxonomic classification
Duke & Burton	Efficacy of metabarcoding for identification of fish eggs evaluated with mock communities	Ecology and Evolution	2020	10.1002/ece3.6144	https://dx.doi.org/10.1002/ece3.6144	community	vertebrates	marine	method	artificial	constructed	FastQC		quality control	CLC Genomics Workbench		adapter trimming	NR		frequency filtering	NR		pair merging	NR		reference taxonomic identification
Hausmann, Segerer, Greifenstein, Knubben, Moriniere, Bozicevic, Doczkal, Guenter, Ulrich & Habel	Toward a standardized quantitative and qualitative insect monitoring scheme	Ecology and Evolution	2020	10.1002/ece3.6166	https://dx.doi.org/10.1002/ece3.6166	community	invertebrates	terrestrial	pilot	real	none	VSEARCH	fastq_mergepairs	pair merging	cutadapt		primer trimming	VSEARCH	fastq_filter	quality filtering	VSEARCH	derep_fulllength	dereplication	VSEARCH	uchime_denovo	chimera filtering	VSEARCH	cluster_otus	OTU delimitation	BLAST		uncurated taxonomic identification
Blanckenhorn, Rohner, Bernasconi, Haugstetter & Buser	Is qualitative and quantitative metabarcoding of dung fauna biodiversity feasible?	Environmental Toxicology and Chemistry	2016	10.1002/etc.3275	https://dx.doi.org/10.1002/etc.3275	community	invertebrates	terrestrial	pilot	artificial	constructed	MIRA		assembly	BLAST		uncurated taxonomic identification
Diaz-Real, Serrano, Piriz & Jovani	NGS metabarcoding proves successful for quantitative assessment of symbiont abundance: the case of feather mites on birds	Experimental and Applied Aracology	2015	10.1007/s10493-015-9944-x	https://dx.doi.org/10.1007/s10493-015-9944-x	community	invertebrates	terrestrial	method	artificial	constructed	NR		quality filtering	NR		length filtering	NR		demultiplexing	Geneious	de novo assemble	OTU delimitation	MUSCLE		reference taxonomic identification	MANUAL		chimera filtering	MANUAL		reference taxonomic identification
Vizcaino, Dona, Vierna, Mari-Mena, Esteban, Mironov, Urien, Serrano & Jovani	Enabling large-scale feather mite studies: an Illumina DNA metabarcoding pipeline	Experimental and Applied Aracology	2018	10.1007/s10493-018-0288-1	https://dx.doi.org/10.1007/s10493-018-0288-1	community	invertebrates	host	pilot	artificial	constructed	FastQC		quality control	Geneious		quality trimming	BBtools	fuse	pair merging	QIIME	split_libraries	dereplication	USEARCH	uclust	OTU delimitation	MMIS		mistag filtering	QIIME	assign_taxonomy	reference taxonomic identification	MMIS		translation filtering
Hao, Jin, Meng, Yang, Yang, Shi, Tang, Liu, Li, Li, Zhang, Su, Shih, Sun, Wilson, Zhou & Zhang	Using full-length metabarcoding and DNA barcoding to infer community assembly for speciose taxonomic groups: a case study	Evolutionary Ecology	2020	10.1007/s10682-020-10072-y	https://dx.doi.org/10.1007/s10682-020-10072-y	community	invertebrates	terrestrial	research	real	none	CUSTOM PL1		quality filtering	NR		demultiplexing	USEARCH		frequency filtering	USEARCH		dereplication	Pro_C		translation filtering	USEARCH	uparse-otu	preclustering	COPE		pair concatenation	SOAPBarcode		assembly	SOAPBarcode		translation filtering	USEARCH	uparse-otu	OTU delimitation	FuzzyID2		reference taxonomic identification
Burgess & Callan	Effects of supplemental wild zooplankton on prey preference, mouth gape, osteological development and survival in first feeding cultured larval yellow tang (Zebrasoma flavescens)	Aquaculture	2018	10.1016/j.aquaculture.2018.06.046	https://dx.doi.org/10.1016/j.aquaculture.2018.06.046	community	invertebrates	freshwater	research	real	none	Trimmomatic		adapter trimming	Trimmomatic		quality filtering	NR		length filtering	NR		demultiplexing	NR		primer trimming	USEARCH		pair merging	NR		quality filtering	USEARCH		dereplication	USEARCH		size sorting	USEARCH		OTU delimitation	BLAST		uncurated taxonomic identification	NR		frequency filtering
Yang, Wang, Miller, {De Blecourt}, Ji, Yang, Harrison & Yu	Using metabarcoding to ask if easily collected soil and leaf-litter samples can be used as a general biodiversity indicator	Ecological Indicators	2014	10.1016/j.ecolind.2014.06.028	https://dx.doi.org/10.1016/j.ecolind.2014.06.028	community	invertebrates	terrestrial aboveground	research	real	size normalised	QIIME	split_libraries	quality filtering	PyNAST		similarity filtering	USEARCH		preclustering	USEARCH	uchime	chimera filtering	MACSE		translation filtering	NR		length filtering	CROP		OTU delimitation	SAP		reference taxonomic classification
Serrana, Miyake, Gamboa & Watanabe	Comparison of DNA metabarcoding and morphological identification for stream macroinvertebrate biodiversity assessment and monitoring	Ecological Indicators	2019	10.1016/j.ecolind.2019.02.008	https://dx.doi.org/10.1016/j.ecolind.2019.02.008	community	invertebrates	freshwater	pilot	real	none	FastQC		quality control	Trimmomatic		primer trimming	Trimmomatic		adapter trimming	USEARCH	uparse	quality filtering	USEARCH	uparse	length filtering	NR		length trimming	USEARCH		dereplication	USEARCH		OTU delimitation	NR		chimera filtering	NR		frequency filtering	BLAST		uncurated taxonomic identification
Vivien, Apotheloz-Perret-Gentil, Pawlowski, Werner & Ferrari	Testing different (e)DNA metabarcoding approaches to assess aquatic oligochaete diversity and the biological quality of sediments	Ecological Indicators	2019	10.1016/j.ecolind.2019.105453	https://dx.doi.org/10.1016/j.ecolind.2019.105453	community	invertebrates	freshwater	method	real	none	NR		quality filtering	PANDAseq		pair merging	VSEARCH		chimera filtering	VSEARCH		OTU delimitation	NR		reference taxonomic identification	NR		uncurated taxonomic identification
Kuntke, de Jonge, Hesselsoe & Nielsen	Stream water quality assessment by metabarcoding of invertebrates	Ecological Indicators	2020	10.1016/j.ecolind.2019.105982	https://dx.doi.org/10.1016/j.ecolind.2019.105982	community	invertebrates	freshwater	pilot	real	none	AmpProc		NR	BLAST		uncurated taxonomic identification	JAMP		uncurated taxonomic classification
Zizka, Geiger & Leese	DNA metabarcoding of stream invertebrates reveals spatio-temporal variation but consistent status class assessments in a natural and urban river	Ecological Indicators	2020	10.1016/j.ecolind.2020.106383	https://dx.doi.org/10.1016/j.ecolind.2020.106383	community	invertebrates	freshwater	research	real	none	JAMP		demultiplexing	USEARCH		pair merging	USEARCH		reverse complementation	cutadapt		primer trimming	cutadapt		length filtering	USEARCH		quality filtering	NR		dereplication	NR		frequency filtering	USEARCH	uparse	OTU delimitation	JAMP	BOLD_web_hack	uncurated taxonomic classification
Yang & Zhang	eDNA metabarcoding in zooplankton improves the ecological status assessment of aquatic ecosystems	Environment International	2020	10.1016/j.envint.2019.105230	https://dx.doi.org/10.1016/j.envint.2019.105230	community	invertebrates	freshwater	pilot	real	none	FASTX-Toolkit		quality filtering	QIIME	split_libraries	quality trimming	QIIME	parallel_identify_chimeric_seqs	chimera filtering	USEARCH	uparse	OTU delimitation	SAP		uncurated taxonomic classification	SAP		reference taxonomic classification
Schroeder, Stankovic, Pallavicini, Gionechetti, Pansera & Camatti	DNA metabarcoding and morphological analysis - Assessment of zooplankton biodiversity in transitional waters	Marine Environmental Research	2020	10.1016/j.marenvres.2020.104946	https://dx.doi.org/10.1016/j.marenvres.2020.104946	community	invertebrates	marine	pilot	real	none	QIIME	split_libraries	demultiplexing	QIIME	split_libraries	primer trimming	QIIME	split_libraries	quality filtering	QIIME		dereplication	QIIME	q2-vsearch	chimera filtering	MEGAN		reference taxonomic classification
Wangensteen, Cebrian, Palacin & Turon	Under the canopy: Community-wide effects of invasive algae in Marine Protected Areas revealed by metabarcoding	Marine Pollution Bulletin	2018	10.1016/j.marpolbul.2017.11.033	https://dx.doi.org/10.1016/j.marpolbul.2017.11.033	community	invertebrates	marine	research	real	none	OBITools		quality trimming	OBITools	illuminapairedend	pair merging	OBITools	ngsfilter	dereplication	OBITools	ngsfilter	primer trimming	OBITools	obigrep	length filtering	OBITools	obiuniq	dereplication	USEARCH	uchime	chimera filtering	USEARCH	uchime_denovo	chimera filtering	CROP		OTU delimitation	OBITools	ecotag	reference taxonomic classification	NR		frequency filtering
Ross, Horn, Macdonald, Powell, Reynolds, Ryan, Cook & Nielsen	Metabarcoding mites: Three years of elevated CO2 has no effect on oribatid assemblages in a Eucalyptus woodland	Pedobiologia	2020	10.1016/j.pedobi.2020.150667	https://dx.doi.org/10.1016/j.pedobi.2020.150667	community	invertebrates	terrestrial	research	real	none	USEARCH		pair merging	USEARCH		quality filtering	USEARCH	unoise	denoising	USEARCH		OTU mapping	BLAST		uncurated taxonomic identification
Brandon-Mong, Gan, Sing, Lee, Lim & Wilson	DNA metabarcoding of insects and allies: an evaluation of primers and pipelines	Bulletin of Entomological Research	2015	10.1017/S0007485315000681	https://dx.doi.org/10.1017/S0007485315000681	community	invertebrates	terrestrial	pilot	real	none	MiSeq Reporter Software		demultiplexing	MiSeq Reporter Software		adapter trimming	FASTX-Toolkit	fastx_trimmer	primer trimming	PEAR		pair merging	USEARCH		dereplication	CD-HIT	CD-HIT-EST	OTU delimitation	BLAST		uncurated taxonomic classification	BOLD		uncurated taxonomic classification
Brandon-Mong, Littlefair, Sing, Lee, Gan, Clare & Wilson	Temporal changes in arthropod activity in tropical anthropogenic forests	Bulletin of Entomological Research	2018	10.1017/S000748531800010X	https://dx.doi.org/10.1017/S000748531800010X	community	invertebrates	terrestrial aboveground	research	real	size normalisation	PRINSEQ		dereplication	PRINSEQ		quality filtering	CodonCodeAligner		quality filtering	CodonCodeAligner		length trimming	CodonCodeAligner		assembly	BioEdit		degapping	CodonCodeAligner		similarity filtering	CodonCodeAligner		primer trimming	CodonCodeAligner		chimera filtering	CodonCodeAligner		primer trimming	CodonCodeAligner		OTU delimitation	BioEdit		translation filtering	BOLD
Yang, Zhang, Xie, Song, Zhang, Yu & Burton	Zooplankton Community Profiling in a Eutrophic Freshwater Ecosystem-Lake Tai Basin by DNA Metabarcoding	Scientific Reports	2017	10.1038/s41598-017-01808-y	https://dx.doi.org/10.1038/s41598-017-01808-y	community	invertebrates	freshwater	pilot	real	none	Torrent Suite Software		demultiplexing	FASTX-Toolkit		reverse complementation	CUSTOM PY1		sequence conversion	QIIME	split_libraries	quality filtering	USEARCH	uchime_denovo	chimera filtering	CUSTOM R9		length filtering	USEARCH	uparse	OTU delimitation	USEARCH	usearch_global	OTU mapping	SAP		uncurated taxonomic classification
Emilson, Thompson, Venier, Porter, Swystun, Chartrand, Capell & Hajibabaei	DNA metabarcoding and morphological macroinvertebrate metrics reveal the same changes in boreal watersheds across an environmental gradient	Scientific Reports	2017	10.1038/s41598-017-13157-x	https://dx.doi.org/10.1038/s41598-017-13157-x	community	invertebrates	freshwater	pilot	real	none	SeqPrep		pair merging	cutadapt		primer trimming	cutadapt		length trimming	Mothur		quality filtering	USEARCH		dereplication	NR		size sorting	USEARCH	uparse-otu	OTU delimitation	USEARCH	uparse-otu	chimera filtering	RDP	classifier	reference taxonomic classification
Lobo, Shokralla, Costa, Hajibabaei & Costa	DNA metabarcoding for high-throughput monitoring of estuarine macrobenthic communities	Scientific Reports	2017	10.1038/s41598-017-15823-6	https://dx.doi.org/10.1038/s41598-017-15823-6	community	invertebrates	marine	pilot	artificial	constructed	SeqPrep		pair merging	PRINSEQ		quality filtering	USEARCH		dereplication	USEARCH	uclust	preclustering	USEARCH	uchime_denovo	chimera filtering	NR		frequency filtering	NR		reference taxonomic identification
Krehenwinkel, Wolf, Lim, Rominger, Simison & Gillespie	Estimating and mitigating amplification bias in qualitative and quantitative arthropod metabarcoding	Scientific Reports	2017	10.1038/s41598-017-17333-x	https://dx.doi.org/10.1038/s41598-017-17333-x	community	invertebrates	terrestrial	method	artificial	constructed	PEAR		pair merging	FASTX-Toolkit	fastq_quality_filter	quality filtering	grep		demultiplexing	sed		primer trimming	USEARCH		OTU delimitation	BLAST		reference taxonomic classification
Serrana, Yaegashi, Kondoh, Li, Robinson & Watanabe	Ecological influence of sediment bypass tunnels on macroinvertebrates in dam-fragmented rivers by DNA metabarcoding	Scientific Reports	2018	10.1038/s41598-018-28624-2	https://dx.doi.org/10.1038/s41598-018-28624-2	community	invertebrates	freshwater	research	real	none	FastQC		quality control	Trimmomatic		primer trimming	USEARCH	uparse	quality filtering	USEARCH		dereplication	NR		OTU delimitation	NR		chimera filtering	NR		frequency filtering	BLAST		reference taxonomic identification	USEARCH	uparse	OTU mapping
Ammon, Wood, Laroche, Zaiko, Tait, Lavery, Inglis & Pochon	Combining morpho-taxonomy and metabarcoding enhances the detection of non-indigenous marine pests in biofouling communities	Scientific Reports	2018	10.1038/s41598-018-34541-1	https://dx.doi.org/10.1038/s41598-018-34541-1	community	invertebrates	marine	pilot	real	none	fastq-multx		dereplication	SolexaQA++		mate pairing	QIIME		quality trimming	VSEARCH		quality filtering	VSEARCH		pair merging	VSEARCH		dereplication	VSEARCH	uchime_denovo	chimera filtering	NR		OTU delimitation	QIIME	uclust	reference taxonomic classification	BLAST		uncurated taxonomic identification
Carroll, Gallego, Sewell, Zeldis, Ranjard, Ross, Tooman, O'Rorke, Newcomb & Constantine	Multi-locus DNA metabarcoding of zooplankton communities and scat reveal trophic interactions of a generalist predator	Scientific Reports	2019	10.1038/s41598-018-36478-x	https://dx.doi.org/10.1038/s41598-018-36478-x	community	invertebrates	marine	research	real	none	Geneious		demultiplexing	PEAR		pair merging	PEAR		primer trimming	PEAR		quality filtering	USEARCH	uparse	OTU delimitation	USEARCH	uparse	frequency filtering	Mothur		uncurated taxonomic classification
Sow, Brevault, Benoit, Chapuis, Galan, d'acier, Delvare, Sembene & Haran	Deciphering host-parasitoid interactions and parasitism rates of crop pests using DNA metabarcoding	Scientific Reports	2019	10.1038/s41598-019-40243-z	https://dx.doi.org/10.1038/s41598-019-40243-z	mock	invertebrates	host	pilot	real	none	FLASH		pair merging	FROGS		length filtering	FROGS		dereplication	VSEARCH	uchime	chimera filtering	Swarm		OTU delimitation	NR		reference taxonomic identification	BLAST		uncurated taxonomic identification	NR		frequency filtering
Dona, Osuna-Mascaro, Johnson, Serrano, Aymi & Jovani	Persistence of single species of symbionts across multiple closely-related host species	Scientific Reports	2019	10.1038/s41598-019-54015-2	https://dx.doi.org/10.1038/s41598-019-54015-2	community	invertebrates	host	research	real	none	FastQC		quality control	Geneious		quality trimming	BBtools	fuse	pair concatenation	NR		length filtering	QIIME	split_libraries	demultiplexing	USEARCH	uclust	OTU delimitation	NR		mistag filtering	QIIME	assign_taxonomy	reference taxonomic classification
Porter, Morris, Basiliko, Hajibabaei, Doucet, Bowman, Emilson, Emilson, Chartrand, Wainio-Keizer, Seguin & Venier	Variations in terrestrial arthropod DNA metabarcoding methods recovers robust beta diversity but variable richness and site indicators	Scientific Reports	2019	10.1038/s41598-019-54532-0	https://dx.doi.org/10.1038/s41598-019-54532-0	community	invertebrates	terrestrial	method	real	none	SeqPrep		pair merging	cutadapt		primer trimming	cutadapt		quality filtering	VSEARCH	derep_fulllength	dereplication	USEARCH	unoise	denoising	USEARCH	unoise	frequency filtering	VSEARCH		OTU mapping	RDP		reference taxonomic classification
Vivien, Apotheloz-Perret-Gentil, Pawlowski, Werner, Lafont & Ferrari	High-throughput DNA barcoding of oligochaetes for abundance-based indices to assess the biological quality of sediments in streams and lakes	Scientific Reports	2020	10.1038/s41598-020-58703-2	https://dx.doi.org/10.1038/s41598-020-58703-2	community	invertebrates	freshwater	pilot	constructed	none	SLIM		quality filtering	PANDAseq		pair merging	VSEARCH		chimera filtering	VSEARCH		OTU delimitation	VSEARCH		reference taxonomic identification	BLAST		reference taxonomic identification
Beng, Tomlinson, Shen, Surget-Groba, Hughes, Corlett & Slik	The utility of DNA metabarcoding for studying the response of arthropod diversity and composition to land-use change in the tropics	Scientific Reports	2016	10.1038/srep24965	https://dx.doi.org/10.1038/srep24965	community	invertebrates	terrestrial	research	real	size normalisation	USEARCH	fastq_strip_barcode_relabel2	primer trimming	USEARCH	fastq_mergepairs	pair merging	USEARCH	fastq_filter	quality filtering	USEARCH	fastq_minlen	length filtering	USEARCH		dereplication	USEARCH		size sorting	USEARCH		OTU delimitation	USEARCH	utax	uncurated taxonomic classification	USEARCH	usearch_global	uncurated taxonomic classification
Hatzenbuhler, Kelly, Martinson, Okum & Pilgrim	Sensitivity and accuracy of high-throughput metabarcoding methods for early detection of invasive fish species	Scientific Reports	2017	10.1038/srep46393	https://dx.doi.org/10.1038/srep46393	community	vertebrates	marine	method	artificial	constructed	QIIME		demultiplexing	QIIME		primer trimming	QIIME		quality filtering	NR		length filtering	USEARCH	uclust	OTU delimitation	QIIME		reference taxonomic identification	NR		taxonomy filtering
Gibson, Shokralla, Porter, King, van Konynenburg, Janzen, Hallwachs & Hajibabaei	Simultaneous assessment of the macrobiome and microbiome in a bulk sample of tropical arthropods through DNA metasystematics.	Proceedings of the National Academy of Sciences of the United States of America	2014	10.1073/pnas.1406468111	https://dx.doi.org/10.1073/pnas.1406468111	community	invertebrates	terrestrial	pilot	real	none	PRINSEQ		quality filtering	cutadapt		demultiplexing	cutadapt		primer trimming	PRINSEQ		dereplication	USEARCH		OTU delimitation	USEARCH	uchime	chimera filtering	NR		length filtering	NR		frequency filtering	BLAST		uncurated taxonomic classification	MEGAN		uncurated taxonomic classification
Leray & Knowlton	DNA barcoding and metabarcoding of standardized samples reveal patterns of marine benthic diversity	Proceedings of the National Academy of Sciences of the United States of America	2015	10.1073/pnas.1424997112	https://dx.doi.org/10.1073/pnas.1424997112	community	invertebrates	marine	research	real	none	Torrent Suite Software		quality filtering	NR		demultiplexing	NR		length filtering	NR		primer trimming	NR		quality filtering	MACSE	enrichAlignment	translation filtering	USEARCH	uchime	chimera filtering	CROP		OTU delimitation	BLAST		uncurated taxonomic identification	SAP		reference taxonomic classification
Bergqvist, Forsman, Larsson, Naslund, Lilja, Engdahl, Lindstrom, Gylfe, Ahlm, Evander & Bucht	Detection and Isolation of Sindbis Virus from Mosquitoes Captured During an Outbreak in Sweden, 2013	Vector-Borne and Zoonotic Diseases	2015	10.1089/vbz.2014.1717	https://dx.doi.org/10.1089/vbz.2014.1717	community	invertebrates	terrestrial aboveground	pilot	real	pooled	MIRA		assembly	BLAST		reference taxonomic identification
Pedro, Piper, Neto, Cullen, Dropa, Lorencao, Matte, Rech, Rufato, Silva & Turati	Metabarcoding Analyses Enable Differentiation of Both Interspecific Assemblages and Intraspecific Divergence in Habitats With Differing Management Practices	Environmental Entomology	2017	10.1093/ee/nvx166	https://dx.doi.org/10.1093/ee/nvx166	community	invertebrates	terrestrial	pilot	real	size normalisation	Mothur		quality filtering	USEARCH		quality filtering	USEARCH		dereplication	USEARCH		OTU delimitation	USEARCH		OTU mapping	RDP	classifier	reference taxonomic classification	NR		taxonomy filtering
Holovachov, Haenel, Bourlat & Jondelius	Taxonomy assignment approach determines the efficiency of identification of OTUs in marine nematodes	Royal Society Open Science	2017	10.1098/rsos.170315	https://dx.doi.org/10.1098/rsos.170315	community	invertebrates	marine	method	real	none	QIIME	multiple_join_paired_ends	pair merging	Primer_Removal		primer trimming	QIIME	multiple_split_libraries_fastq	quality filtering	QIIME	identify_chimeric_seqs	chimera filtering	QIIME	filter_fasta	quality filtering	CROP		OTU delimitation	QIIME	assign_taxonomy	reference taxonomic classification
Steyaert, Priestley, Osborne, Herraiz, Arnold & Savolainen	Advances in metabarcoding techniques bring us closer to reliable monitoring of the marine benthos	Journal of Applied Ecology	2020	10.1111/1365-2664.13729	https://dx.doi.org/10.1111/1365-2664.13729	community	invertebrates	marine	pilot	real	none	dada2		quality control	dada2		quality filtering	dada2		quality trimming	dada2		chimera filtering	dada2		denoising	insect		reference taxonomic classification	Lulu		frequency filtering
Zhan, Bailey, Heath & Macisaac	Performance comparison of genetic markers for high-throughput sequencing-based biodiversity assessment in complex communities	Molecular Ecology Resources	2014	10.1111/1755-0998.12254	https://dx.doi.org/10.1111/1755-0998.12254	community	invertebrates	marine	method	real	none	Mothur		denoising	NR		demultiplexing	RDP	pipeline	length trimming	RDP	pipeline	quality filtering	RDP	pipeline	length filtering	USEARCH	uchime	chimera filtering	CD-HIT		OTU delimitation	BLAST		uncurated taxonomic classification
Clarke, Soubrier, Weyrich & Cooper	Environmental metabarcodes for insects: in silico PCR reveals potential for taxonomic bias.	Molecular Ecology Resources	2014	10.1111/1755-0998.12265	https://dx.doi.org/10.1111/1755-0998.12265	community	invertebrates	terrestrial	method	artificial	constructed	FASTX-Toolkit	fastx_barcode_splitter	demultiplexing	Geneious		primer trimming	USEARCH		OTU delimitation	NR		frequency filtering	BLAST		reference taxonomic identification
Pinol, Mir, Gomez-Polo & Agusi	Universal and blocking primer mismatches limit the use of high-throughput DNA sequencing for the quantitative metabarcoding of arthropods	Molecular Ecology Resources	2015	10.1111/1755-0998.12355	https://dx.doi.org/10.1111/1755-0998.12355	community	invertebrates	terrestrial	method	artificial	constructed	Torrent Suite Software		demultiplexing	TagCleaner		primer trimming	PRINSEQ		length filtering	PRINSEQ		quality filtering	BLAST		reference taxonomic identification	MEGAN		reference taxonomic identification
Dowle, Pochon, {C. Banks}, Shearer & Wood	Targeted gene enrichment and high-throughput sequencing for environmental biomonitoring: a case study using freshwater macroinvertebrates	Molecular Ecology Resources	2016	10.1111/1755-0998.12488	https://dx.doi.org/10.1111/1755-0998.12488	community	invertebrates	freshwater	method	real	none	FastQC		quality control	SolexaQA	dynamictrim	quality filtering	Geneious		mate pairing	QIIME	align_seqs	length trimming	Geneious		length trimming	NR		pair concatenation	SolexaQA	lengthsort	length filtering	QIIME	identify_chimeric_seqs	chimera filtering	Mothur	classify_seqs	reference taxonomic identification	BOWTIE		reference taxonomic identification
Bista, Carvalho, Tang, Walsh, Zhou, Hajibabaei, Shokralla, Seymour, Bradley, Chrismas & Creer	Performance of amplicon and shotgun sequencing for accurate biomass estimation in invertebrate community samples	Molecular Ecology Resources	2018	10.1111/1755-0998.12888	https://dx.doi.org/10.1111/1755-0998.12888	community	invertebrates	terrestrial	method	artificial	constructed	cutadapt		demultiplexing	sickle		adapter trimming	NR		primer trimming	FastQC		quality control	USEARCH		pair merging	USEARCH		quality filtering	USEARCH		length filtering	USEARCH		dereplication	USEARCH		size sorting	USEARCH	uchime_denovo	chimera filtering	USEARCH		OTU delimitation	USEARCH		OTU mapping	QIIME
Macher, Vivancos, Piggott, Centeno, Matthaei & Leese	Comparison of environmental DNA and bulk-sample metabarcoding using highly degenerate cytochrome c oxidase I primers	Molecular Ecology Resources	2018	10.1111/1755-0998.12940	https://dx.doi.org/10.1111/1755-0998.12940	community	invertebrates	freshwater	pilot	real	none	USEARCH		demultiplexing	USEARCH		pair merging	USEARCH		quality filtering	cutadapt		primer trimming	NR		dereplication	NR		frequency filtering	NR		chimera filtering	USEARCH	uparse	OTU delimitation	NR		frequency filtering	BLAST		uncurated taxonomic classification	MEGAN		uncurated taxonomic identification
Braukmann, Ivanova, Prosser, Elbrecht, Steinke, Ratnasingham, DeWaard, Sones, Zakharov & Hebert	Metabarcoding a Diverse Arthropod Mock Community	Molecular Ecology Resources	2019	10.1111/1755-0998.13008	https://dx.doi.org/10.1111/1755-0998.13008	community	invertebrates	terrestrial	method	artificial	constructed	QIIME	join_paired_ends	pair merging	NR		quality filtering	NR		primer trimming	NR		length trimming	NR		length filtering	BOLD		uncurated taxonomic identification	NR		reference taxonomic identification	NR		OTU delimitation
Gueuning, Ganser, Blaser, Albrecht, Knop, Praz & Frey	Evaluating next-generation sequencing (NGS) methods for routine monitoring of wild bees: Metabarcoding, mitogenomics or NGS barcoding	Molecular Ecology Resources	2019	10.1111/1755-0998.13013	https://dx.doi.org/10.1111/1755-0998.13013	community	invertebrates	terrestrial	pilot	real	none	QIIME		quality trimming	QIIME		pair merging	QIIME		demultiplexing	cutadapt		primer trimming	USEARCH	uchime_denovo	chimera filtering	USEARCH	uclust	OTU delimitation	QIIME		OTU mapping	NR		uncurated taxonomic identification	NR		reference taxonomic identification
Zizka, Elbrecht, Macher & Leese	Assessing the influence of sample tagging and library preparation on DNA metabarcoding	Molecular Ecology Resources	2019	10.1111/1755-0998.13018	https://dx.doi.org/10.1111/1755-0998.13018	community	invertebrates	terrestrial	method	artificial	constructed	cutadapt		primer trimming	cutadapt		length filtering	NR		quality filtering	NR		dereplication	NR		frequency filtering	USEARCH	cluster_otus	OTU delimitation	NR		frequency filtering	JAMP		uncurated taxonomic identification
Moriniere, Balke, Doczkal, Geiger, Hardulak, Haszprunar, Hausmann, Hendrich, Regalado, Rulik, Schmidt, Waegele & Hebert	A DNA barcode library for 5,200 German flies and midges (Insecta: Diptera) and its implications for metabarcoding-based biomonitoring	Molecular Ecology Resources	2019	10.1111/1755-0998.13022	https://dx.doi.org/10.1111/1755-0998.13022	community	invertebrates	terrestrial	pilot	real	none	VSEARCH	fastq_mergepairs	pair merging	cutadapt		primer trimming	VSEARCH	fastq_filter	quality filtering	VSEARCH	derep_fulllength	dereplication	VSEARCH	uchime_denovo	chimera filtering	VSEARCH	cluster_size	OTU delimitation	NR		OTU mapping	BLAST		reference taxonomic identification	NR		frequency filtering
Shum, Barney, O'Leary & Palumbi	Cobble community DNA as a tool to monitor patterns of biodiversity within kelp forest ecosystems	Molecular Ecology Resources	2019	10.1111/1755-0998.13067	https://dx.doi.org/10.1111/1755-0998.13067	community	invertebrates	marine	pilot	real	none	FastQC		quality control	OBITools	obicut	quality trimming	OBITools	illuminapairend	pair merging	OBITools	illuminapairedend	quality filtering	OBITools	ngsfilter	demultiplexing	OBITools	obigrep	length filtering	OBITools	obiuniq	dereplication	VSEARCH	uchime_denovo	chimera filtering	Swarm		OTU delimitation	OBITools	ecotag	reference taxonomic identification	CUSTOM R6		frequency filtering
Marquina, Esparza-Salas, Roslin & Ronquist	Establishing arthropod community composition using metabarcoding: Surprising inconsistencies between soil samples and preservative ethanol and homogenate from Malaise trap catches	Molecular Ecology Resources	2019	10.1111/1755-0998.13071	https://dx.doi.org/10.1111/1755-0998.13071	community	invertebrates	terrestrial	pilot	real	none	FastQC		quality control	NR		quality trimming	NR		quality filtering	NR		demultiplexing	OBITools	ngsfilter	primer trimming	NR		length filtering	OBITools	obiuniq	dereplication	VSEARCH		chimera filtering	Swarm		OTU delimitation	Lulu		denoising	OBITools	ecotag	reference taxonomic classification	owi_add_taxonomy		reference taxonomic classification	NR
Giebner, Langen, Bourlat, Kukowka, Mayer, Astrin, Misof & Fonseca	Comparing diversity levels in environmental samples: DNA sequence capture and metabarcoding approaches using 18S and COI genes	Molecular Ecology Resources	2020	10.1111/1755-0998.13201	https://dx.doi.org/10.1111/1755-0998.13201	community	invertebrates	terrestrial	pilot	real	none	NR		demultiplexing	cutadapt		adapter trimming	sickle		quality trimming	sickle		length filtering	QIIME	join_paired_ends	pair merging	QIIME	split_libraries	quality filtering	NR		length filtering	cutadapt		primer trimming	VSEARCH		dereplication	VSEARCH	uchime_denovo	chimera filtering	VSEARCH	uchime	chimera filtering	VSEARCH		OTU delimitation	VSEARCH
Hardulak, Moriniere, Hausmann, Hendrich, Schmidt, Doczkal, Mueller, Hebert & Haszprunar	DNA metabarcoding for biodiversity monitoring in a national park: Screening for invasive and pest species	Molecular Ecology Resources	2020	10.1111/1755-0998.13212	https://dx.doi.org/10.1111/1755-0998.13212	community	invertebrates	terrestrial	research	real	none	cutadapt		primer trimming	VSEARCH	fastq_filter	quality filtering	VSEARCH	derep_fulllength	dereplication	VSEARCH	uchime_denovo	chimera filtering	VSEARCH	cluster_size	OTU delimitation	VSEARCH	usearch_global	OTU mapping	NR		frequency filtering	BOLD		uncurated taxonomic identification
Liu, Li, Lu, Su, Tang, Zhang, Zhou, Zhou, Yang, Ji, Yu & Zhou	SOAPBarcode: revealing arthropod biodiversity through assembly of Illumina shotgun sequences of PCR amplicons	Methods in Ecology and Evolution	2013	10.1111/2041-210X.12120	https://dx.doi.org/10.1111/2041-210X.12120	community	invertebrates	terrestrial	pilot	real	constructed	SOAPBarcode		primer trimming	SOAPBarcode		pair concatenation	SOAPBarcode		dereplication	NR		frequency filtering	Pro_C		translation filtering	USEARCH		chimera filtering	USEARCH		preclustering	SOAPBarcode		assembly	USEARCH	uclust	OTU delimitation	USEARCH	uchime_denovo	chimera filtering	BOLD		uncurated taxonomic identification
Tang, Hardman, Ji, Meng, Liu, Tan, Yang, Moss, Wang, Yang, Bruce, Nevard, Potts, Zhou & Yu	High-throughput monitoring of wild bee diversity and abundance via mitogenomics	Methods in Ecology and Evolution	2015	10.1111/2041-210X.12416	https://dx.doi.org/10.1111/2041-210X.12416	community	invertebrates	terrestrial aboveground	pilot	real	none	BLUE		denoising	FLASH		pair merging	NR		dereplication	QIIME	split_libraries	primer trimming	QIIME	split_libraries	quality filtering	USEARCH	sortbylength	length filtering	USEARCH	derep_fulllength	dereplication	USEARCH	uchime_denovo	chimera filtering	CROP		OTU delimitation	RDP	classifier	reference taxonomic identification
Arribas, Andujar, Hopkins, Shepherd & Vogler	Metabarcoding and mitochondrial metagenomics of endogean arthropods to unveil the mesofauna of the soil	Methods in Ecology and Evolution	2016	10.1111/2041-210X.12557	https://dx.doi.org/10.1111/2041-210X.12557	community	invertebrates	terrestrial belowground	pilot	real	none	BLAST		taxonomy filtering	Trimmomatic		quality filtering	FASTX-Toolkit	fastx_barcode_splitter	demultiplexing	FASTX-Toolkit	fastx_trimmer	primer trimming	NR		length trimming	USEARCH		dereplication	USEARCH		size sorting	USEARCH	uchime_denovo	chimera filtering	USEARCH	uparse	quality filtering	USEARCH	cluster_otus	OTU delimitation
Elbrecht, Vamos, Meissner, Aroviita & Leese	Assessing strengths and weaknesses of DNA metabarcoding-based macroinvertebrate identification for routine stream monitoring	Methods in Ecology and Evolution	2017	10.1111/2041-210X.12789	https://dx.doi.org/10.1111/2041-210X.12789	community	invertebrates	freshwater	pilot	real	none	NR		demultiplexing	USEARCH	fastx_mergepairs	pair merging	cutadapt		primer trimming	USEARCH	fastx_truncate	length trimming	USEARCH	fastx_revcomp	length trimming	cutadapt		length filtering	USEARCH	fastq_filter	quality filtering	NR		dereplication	USEARCH	cluster_otus	OTU delimitation	USEARCH	usearch_global	OTU mapping	BOLD		uncurated taxonomic identification	BOLD		uncurated taxonomic identification
Krehenwinkel, Kennedy, Rueda, Lam & Gillespie	Scaling up DNA barcoding - Primer sets for simple and cost efficient arthropod systematics by multiplex PCR and Illumina amplicon sequencing	Methods in Ecology and Evolution	2018	10.1111/2041-210X.13064	https://dx.doi.org/10.1111/2041-210X.13064	community	invertebrates	terrestrial	method	artificial	constructed	NR		demultiplexing	PEAR		pair merging	FASTX-Toolkit		quality filtering	NR		demultiplexing	USEARCH	unoise	denoising	USEARCH	uchime_denovo	chimera filtering	USEARCH	cluster_otus	OTU delimitation	NR		frequency filtering	BLAST		taxonomy filtering	MEGA		translation filtering	NR		length filtering	BLAST		OTU mapping
Watts, Dopheide, Holdaway, Davis, Wood, Thornburrow & Dickie	DNA metabarcoding as a tool for invertebrate community monitoring: a case study comparison with conventional techniques	Austral Entomology	2019	10.1111/aen.12384	https://dx.doi.org/10.1111/aen.12384	community	invertebrates	terrestrial	pilot	real	none	NR		adapter trimming	NR		demultiplexing	USEARCH	fastq_mergepairs	pair merging	cutadapt		primer trimming	VSEARCH	fastq_filter	quality filtering	VSEARCH	derep_fulllength	dereplication	VSEARCH	derep_fulllength	length filtering	USEARCH	cluster_otus	chimera filtering	USEARCH	cluster_otus	OTU delimitation	VSEARCH	usearch_global	OTU mapping	RDP		reference taxonomic classification
Wang, Hua, Wang, Wilcove & Yu	The biodiversity benefit of native forests and mixed-species plantations over monoculture plantations	Diversity and Distributions	2019	10.1111/ddi.12972	https://dx.doi.org/10.1111/ddi.12972	community	invertebrates	terrestrial	research	real	none	AdapterRemoval		adapter trimming	sickle		quality trimming	SPAdes	BayesHammer	denoising	PANDAseq		pair merging	QIIME	split_libraries	demultiplexing	USEARCH		length filtering	VSEARCH	uchime_denovo	chimera filtering	CROP		OTU delimitation	Lulu		denoising	phyloseq		frequency filtering	PyNAST		translation filtering	RDP		reference taxonomic classification	MANUAL
Ji, Ashton, Pedley, Edwards, Tang, Nakamura, Kitching, Dolman, Woodcock, Edwards, Larsen, Hsu, Benedick, Hamer, Wilcove, Bruce, Wang, Levi, Lott, Emerson & Yu	Reliable, verifiable and efficient monitoring of biodiversity via metabarcoding	Ecology Letters	2013	10.1111/ele.12162	https://dx.doi.org/10.1111/ele.12162	community	invertebrates	terrestrial	pilot	real	size normalised	QIIME	split_libraries	quality filtering	PyNAST		similarity filtering	USEARCH		preclustering	USEARCH	uchime	chimera filtering	MACSE		translation filtering	NR		length filtering	DNACLUST		preclustering	CROP		OTU delimitation	SAP		reference taxonomic identification	NR		frequency filtering
Zhang, Chain, Abbott & Cristescu	Metabarcoding using multiplexed markers increases species detection in complex zooplankton communities	Evolutionary Applications	2018	10.1111/eva.12694	https://dx.doi.org/10.1111/eva.12694	community	invertebrates	marine	method	artificial	constructed	NR		demultiplexing	FASTX-Toolkit		quality filtering	FASTX-Toolkit		quality trimming	FASTX-Toolkit		length filtering	BLAST		reference taxonomic identification
Nichols, Kefford, Campbell, Bylemans, Chandler, Bray, Shackleton, Robinson, Carew & Furlan	Towards routine DNA metabarcoding of macroinvertebrates using bulk samples for freshwater bioassessment: Effects of debris and storage conditions on the recovery of target taxa	Freshwater Biology	2020	10.1111/fwb.13443	https://dx.doi.org/10.1111/fwb.13443	community	invertebrates	freshwater	pilot	real	constructed	Trimmomatic		adapter trimming	Trimmomatic		primer trimming	Trimmomatic		quality trimming	OBITools		demultiplexing	OBITools		length filtering	NR		denoising	OBITools		dereplication	CUSTOM PY3		frequency filtering	OBITools	ecotag	reference taxonomic classification	Geneious		reference taxonomic classification
Yu, Ji, Emerson, Wang, Ye, Yang & Ding	Biodiversity soup: Metabarcoding of arthropods for rapid biodiversity assessment and biomonitoring	Methods in Ecology and Evolution	2012	10.1111/j.2041-210X.2012.00198.x	https://dx.doi.org/10.1111/j.2041-210X.2012.00198.x	community	invertebrates	terrestrial aboveground	pilot	real	constructed	QIIME	split_libraries	primer trimming	QIIME	split_libraries	quality filtering	QIIME	split_libraries	length filtering	PyNAST		similarity filtering	USEARCH		preclustering	USEARCH	uchime	chimera filtering	MACSE		translation filtering	NR		length filtering	DNACLUST		preclustering	CROP		OTU delimitation	SAP		uncurated taxonomic classification	NR		taxonomy filtering	NR
Zhang, Lin, Ji, Yang, Wang, Yang, Wang, Jiang, Harrison & Yu	Plant diversity accurately predicts insect diversity in two tropical landscapes	Molecular Ecology	2016	10.1111/mec.13770	https://dx.doi.org/10.1111/mec.13770	community	invertebrates	terrestrial aboveground	research	real	size normalised	QIIME	split_libraries	quality filtering	QIIME	split_libraries	length filtering	PyNAST		similarity filtering	USEARCH		preclustering	USEARCH	uchime	chimera filtering	MACSE		translation filtering	CROP		OTU delimitation	SAP		uncurated taxonomic identification	NR		frequency filtering	NR		taxonomy filtering
Andujar, Arribas, Gray, Bruce, Woodward, Yu & Vogler	Metabarcoding of freshwater invertebrates to detect the effects of a pesticide spill	Molecular Ecology	2018	10.1111/mec.14410	https://dx.doi.org/10.1111/mec.14410	community	invertebrates	freshwater	research	real	none	FastQC		quality control	FASTX-Toolkit	fastx_barcode_splitter	demultiplexing	FASTX-Toolkit	fastx_trimmer	primer trimming	Trimmomatic		quality filtering	Pairfq		mate pairing	BFC		denoising	USEARCH	mergepairs	pair merging	USEARCH		quality filtering	USEARCH	derep_fulllength	dereplication	USEARCH	sortbysize	size sorting	USEARCH	sortbysize	frequency filtering	USEARCH	cluster_otus	OTU delimitation	CROP
Kitson, Hahn, Sands, Straw, Evans & Lunt	Detecting host-parasitoid interactions in an invasive Lepidopteran using nested tagging DNA metabarcoding	Molecular Ecology	2018	10.1111/mec.14518	https://dx.doi.org/10.1111/mec.14518	community	invertebrates	terrestrial	pilot	real	none	STACKS	process_shortreads	demultiplexing	Trimmomatic		quality filtering	Trimmomatic		primer trimming	FLASH		pair merging	NR		length filtering	VSEARCH		dereplication	NR		frequency filtering	NR		dereplication	BLAST		uncurated taxonomic classification
Dona, Serrano, Mironov, Montesinos-Navarro & Jovani	Unexpected bird-feather mite associations revealed by DNA metabarcoding uncovers a dynamic ecoevolutionary scenario	Molecular Ecology	2019	10.1111/mec.14968	https://dx.doi.org/10.1111/mec.14968	community	invertebrates	host	research	real	none	FastQC		quality control	Geneious		quality trimming	MMIS		pair concatenation	MMIS		OTU delimitation	MMIS		frequency filtering	NR		translation filtering	MMIS		mistag filtering
Theissinger, Roeder, Allgeier, Beermann, Bruehl, Friedrich, Michiels & Schwenk	Mosquito control actions affect chironomid diversity in temporary wetlands of the Upper Rhine Valley	Molecular Ecology	2019	10.1111/mec.15214	https://dx.doi.org/10.1111/mec.15214	community	invertebrates	terrestrial	research	real	none	JAMP	Demultiplexing_shifted	demultiplexing	USEARCH		pair merging	cutadapt		primer trimming	NR		OTU delimitation	NR		chimera filtering	USEARCH		OTU mapping	BOLD		uncurated taxonomic identification	JAMP	BOLD_web_hack	uncurated taxonomic identification
Suter, Polanowski, Clarke, Kitchener & Deagle	Capturing open ocean biodiversity: Comparing environmental DNA metabarcoding to the continuous plankton recorder	Molecular Ecology	2020	10.1111/mec.15587	https://dx.doi.org/10.1111/mec.15587	community	invertebrates	marine	pilot	real	none	NR		demultiplexing	USEARCH	fastq_mergepairs	pair merging	USEARCH	fastx_uniques	dereplication	USEARCH	unoise	denoising	USEARCH	unoise	chimera filtering	USEARCH	otutab	OTU mapping	BLAST		uncurated taxonomic identification
Arribas, Andujar, Salces-Castellano, Emerson & Vogler	The limited spatial scale of dispersal in soil arthropods revealed with whole-community haplotype-level metabarcoding	Molecular Ecology	2020	10.1111/mec.15591	https://dx.doi.org/10.1111/mec.15591	community	invertebrates	terrestrial	research	real	none	FastQC		quality control	FASTX-Toolkit	fastx_trimmer	primer trimming	Trimmomatic		quality trimming	USEARCH	mergepairs	pair merging	USEARCH	fastq_filter	quality filtering	USEARCH		length filtering	USEARCH	derep_fulllength	dereplication	USEARCH	unoise	frequency filtering	USEARCH	unoise	denoising	USEARCH	derep_fulllength	dereplication	BLAST		uncurated taxonomic classification	MEGAN		uncurated taxonomic classification	Geneious
Gleason, Elbrecht, Braukmann, Hanner & Cottenie	Assessment of stream macroinvertebrate communities with eDNA is not congruent with tissue-based metabarcoding	Molecular Ecology	2020	10.1111/mec.15597	https://dx.doi.org/10.1111/mec.15597	community	invertebrates	freshwater	pilot	real	none	FastQC		quality control	JAMP		demultiplexing	USEARCH		pair merging	cutadapt		primer trimming	USEARCH		quality filtering	USEARCH		OTU delimitation	JAMP		frequency filtering	BOLD		uncurated taxonomic identification
Antich, Palacin, Cebrian, Golo, Wangensteen & Turon	Marine biomonitoring with eDNA: Can metabarcoding of water samples cut it as a tool for surveying benthic communities?	Molecular Ecology	2020	10.1111/mec.15641	https://dx.doi.org/10.1111/mec.15641	community	invertebrates	marine	pilot	real	none	OBITools	illuminapairedend	pair merging	OBITools	ngsfilter	demultiplexing	OBITools	obigrep	length filtering	OBITools	obiuniq	dereplication	VSEARCH	uchime_denovo	chimera filtering	Swarm		OTU delimitation	NR		frequency filtering	OBITools	ecotag	reference taxonomic identification	NR		taxonomy filtering	NR		frequency filtering
Al-Rshaidat, Snider, Rosebraugh, Devine, Devine, Plaisance, Knowlton & Leray	Deep COI sequencing of standardized benthic samples unveils overlooked diversity of Jordanian coral reefs in the northern Red Sea	Genome	2016	10.1139/gen-2015-0208	https://dx.doi.org/10.1139/gen-2015-0208	community	invertebrates	marine	pilot	real	none	Torrent Suite Software		quality filtering	Torrent Suite Software		demultiplexing	Mothur		length filtering	Mothur		quality filtering	MACSE		translation filtering	USEARCH	uchime	chimera filtering	CROP		OTU delimitation	NR		frequency filtering	BLAST		uncurated taxonomic identification	SAP		uncurated taxonomic classification	NR		OTU mapping
Hollatz, Leite, Lobo, Froufe, Egas & Costa	Priming of a DNA metabarcoding approach for species identification and inventory in marine macrobenthic communities	Genome	2017	10.1139/gen-2015-0220	https://dx.doi.org/10.1139/gen-2015-0220	community	vertebrates	marine	method	artificial	constructed	NR		demultiplexing	NR		quality filtering	USEARCH		similarity filtering	NR		reference taxonomic identification	BOLD		uncurated taxonomic identification	BLAST		uncurated taxonomic identification
Saitoh, Aoyama, Fujii, Sunagawa, Nagahama, Akutsu, Shinzato, Kaneko & Nakamori	A quantitative protocol for DNA metabarcoding of springtails (Collembola)	Genome	2016	10.1139/gen-2015-0228	https://dx.doi.org/10.1139/gen-2015-0228	community	invertebrates	terrestrial	pilot	real	none	QIIME		quality filtering	QIIME		OTU delimitation	GMAP		OTU mapping	ClustalW		OTU delimitation
Ritter, Haggqvist, Karlsson, Saaksjarvi, Muasya, Nilsson & Antonelli	Biodiversity assessments in the 21st century: the potential of insect traps to complement environmental samples for estimating eukaryotic and prokaryotic diversity using high-throughput DNA metabarcoding	Genome	2019	10.1139/gen-2018-0096	https://dx.doi.org/10.1139/gen-2018-0096	community	invertebrates	terrestrial	pilot	real	none	USEARCH		quality filtering	USEARCH		chimera filtering	USEARCH		OTU delimitation	NR		frequency filtering	BLAST		uncurated taxonomic identification
Beermann, Zizka, Elbrecht, Baranov & Leese	DNA metabarcoding reveals the complex and hidden responses of chironomids to multiple stressors	Environmental Sciences Europe	2018	10.1186/s12302-018-0157-x	https://dx.doi.org/10.1186/s12302-018-0157-x	community	invertebrates	freshwater	research	real	none	JAMP	Demultiplexing_shifted	demultiplexing	USEARCH		pair merging	NR		reverse complementation	NR		quality filtering	cutadapt		primer trimming	NR		length filtering	NR		dereplication	NR		OTU delimitation	JAMP		uncurated taxonomic classification
Noreikiene, Ozerov, Ahmad, Koiv, Kahar, Gross, Sepp, Pellizzone, Vesterinen, Kisand & Vasemagi	Humic-acid-driven escape from eye parasites revealed by RNA-seq and target-specific metabarcoding	Parasites and Vectors	2020	10.1186/s13071-020-04306-9	https://dx.doi.org/10.1186/s13071-020-04306-9	community	invertebrates	host	research	real	none	NR		reference taxonomic identification
Hajibabaei, Shokralla, Zhou, Singer & Baird	Environmental barcoding: A next-generation sequencing approach for biomonitoring applications using river benthos	PLoS ONE	2011	10.1371/journal.pone.0017497	https://dx.doi.org/10.1371/journal.pone.0017497	community	invertebrates	freshwater	pilot	real	none	BLAST		reference taxonomic identification
Elbrecht & Leese	Can DNA-based ecosystem assessments quantify species abundance? Testing primer bias and biomass-sequence relationships with an innovative metabarcoding protocol	PLoS ONE	2015	10.1371/journal.pone.0130324	https://dx.doi.org/10.1371/journal.pone.0130324	community	invertebrates	freshwater	method	artificial	constructed	JAMP		quality filtering	JAMP		demultiplexing	cutadapt		primer trimming	NR		pair concatenation	NR		dereplication	NR		size sorting	USEARCH	uparse	OTU delimitation	USEARCH	uchime_denovo	chimera filtering	BOLD		uncurated taxonomic identification	USEARCH	usearch_global	OTU mapping
Moriniere, {Cancian De Araujo}, Lam, Hausmann, Balke, Schmidt, Hendrich, Doczkal, Fartmann, Arvidsson & Haszprunar	Species identification in malaise trap samples by DNA barcoding based on NGS technologies and a scoring matrix	PLoS ONE	2016	10.1371/journal.pone.0155497	https://dx.doi.org/10.1371/journal.pone.0155497	community	invertebrates	terrestrial	pilot	real	none	NR		dereplication	NR		primer trimming	NR		reverse complementation	BBtools	BBmerge	assembly	CD-HIT	CD-HIT-EST	OTU delimitation	BLAST		reference taxonomic identification
Maggia, Vigouroux, Renno, Duponchelle, Desmarais, Nunez, Garcia-Davila, Carvajal-Vallejos, Paradis, Martin & Mariac	DNA Metabarcoding of Amazonian Ichthyoplankton Swarms	PLoS ONE	2017	10.1371/journal.pone.0170009	https://dx.doi.org/10.1371/journal.pone.0170009	community	invertebrates	freshwater	pilot	real	none	demultadapt		demultiplexing	cutadapt		primer trimming	ARCAD-HTS	filter-mean-quality	quality filtering	BWA	BWA-MEM	reference taxonomic identification
Ransome, Geller, Timmers, Leray, Mahardini, Sembiring, Collins & Meyer	The importance of standardization for biodiversity comparisons: A case study using autonomous reef monitoring structures (ARMS) and metabarcoding to measure cryptic diversity on Mo'orea coral reefs, French Polynesia	PLoS ONE	2017	10.1371/journal.pone.0175066	https://dx.doi.org/10.1371/journal.pone.0175066	community	invertebrates	marine	method	real	size normalised	Torrent Suite Software		NR	Mothur		demultiplexing	Mothur		length filtering	Mothur		chimera filtering	MACSE		translation filtering	CROP		OTU delimitation	BLAST		uncurated taxonomic identification	SAP		uncurated taxonomic classification
Yang, Zhang, Zhang, Sun, Xie, Zhang, Burton & Yu	Indigenous species barcode database improves the identification of zooplankton	PLoS ONE	2017	10.1371/journal.pone.0185697	https://dx.doi.org/10.1371/journal.pone.0185697	community	invertebrates	freshwater	pilot	real	none	Torrent Suite Software		demultiplexing	FASTX-Toolkit		reverse complementation	CUSTOM PY1		sequence conversion	QIIME		quality filtering	USEARCH	uchime_denovo	chimera filtering	CUSTOM R9		length filtering	USEARCH	uparse	OTU delimitation	SAP		uncurated taxonomic classification
Krehenwinkel, Fong, Kennedy, Huang, Noriyuki, Cayetano & Gillespie	The effect of DNA degradation bias in passive sampling devices on metabarcoding studies of arthropod communities and their associated microbiota	PLoS ONE	2018	10.1371/journal.pone.0189188	https://dx.doi.org/10.1371/journal.pone.0189188	community	invertebrates	terrestrial aboveground	method	real	constructed	PEAR		pair merging	FASTX-Toolkit	fastq_quality_filter	quality filtering	CUSTOM SH1		primer trimming	MANUAL		normalisation	USEARCH		OTU delimitation	BLAST		uncurated taxonomic classification	NR		translation filtering	USEARCH		OTU mapping
Fernandez, Rodriguez, Martinez, Borrell, Ardura & Garcia-Vazquez	Evaluating freshwater macroinvertebrates from eDNA metabarcoding: A river Nalon case study	PLoS ONE	2018	10.1371/journal.pone.0201741	https://dx.doi.org/10.1371/journal.pone.0201741	community	invertebrates	freshwater	pilot	real	none	SolexaQA++		quality control	FastQC		quality control	fastQscreen		quality control	VSEARCH		pair merging	VSEARCH		quality filtering	VSEARCH		length filtering	VSEARCH		dereplication	USEARCH	uchime	chimera filtering	NR		quality filtering	QIIME	assign_taxonomy	uncurated taxonomic classification	CUSTOM PY2		OTU mapping
Hajibabaei, Porter, Wright & Rudar	COI metabarcoding primer choice affects richness and recovery of indicator taxa in freshwater systems	PLoS ONE	2019	10.1371/journal.pone.0220953	https://dx.doi.org/10.1371/journal.pone.0220953	community	invertebrates	freshwater	method	real	none	SeqPrep		quality filtering	cutadapt		primer trimming	cutadapt		quality filtering	NR		pair concatenation	VSEARCH	derep_fulllength	dereplication	USEARCH	unoise	denoising	USEARCH	unoise	frequency filtering	VSEARCH	usearch_global	OTU mapping	RDP		reference taxonomic classification
Hajibabaei, Porter, Robinson, Baird, Shokralla & Wright	Watered-down biodiversity? A comparison of metabarcoding results from DNA extracted from matched water and bulk tissue biomonitoring samples	PLoS ONE	2019	10.1371/journal.pone.0225409	https://dx.doi.org/10.1371/journal.pone.0225409	community	invertebrates	freshwater	pilot	real	none	SeqPrep		quality filtering	cutadapt		primer trimming	NR		pair concatenation	VSEARCH	derep_fulllength	dereplication	USEARCH	unoise	denoising	USEARCH	unoise	frequency filtering	VSEARCH	usearch_global	OTU mapping	RDP		reference taxonomic classification
Beentjes, Speksnijder, Schilthuizen, Hoogeveen, Pastoor & van der Hoorn	Increased performance of DNA metabarcoding of macroinvertebrates by taxonomic sorting	PLoS ONE	2019	10.1371/journal.pone.0226527	https://dx.doi.org/10.1371/journal.pone.0226527	community	invertebrates	freshwater	pilot	real	taxonomic	FLASH		pair merging	cutadapt		primer trimming	PRINSEQ		length filtering	VSEARCH		dereplication	VSEARCH		OTU delimitation	NR		frequency filtering	BLAST		reference taxonomic identification	BLAST		taxonomy filtering	CUSTOM 1		reference taxonomic classification
Pitz, Guo, Johnson, Campbell, Zhang, Vrijenhoek, Chavez & Geller	Zooplankton biogeographic boundaries in the California Current System as determined from metabarcoding	PLoS ONE	2020	10.1371/journal.pone.0235159	https://dx.doi.org/10.1371/journal.pone.0235159	community	invertebrates	marine	research	real	none	PEAR		pair merging	VSEARCH		quality filtering	awk		demultiplexing	cutadapt		primer trimming	NR		dereplication	Swarm		OTU delimitation	VSEARCH		chimera filtering	BLAST		reference taxonomic classification	MEGAN		reference taxonomic classification
Edwards, Magrach, Woodcock, Ji, Lim, Edwards, Larsen, Hsu, Benedick, Khen, Chung, Reynolds, Fisher, Laurance, Wilcove, Hamer & Yu	Selective-logging and oil palm: multitaxon impacts, biodiversity indicators, and trade-offs for conservation planning	Ecological Applications	2014	10.1890/14-0010.1	https://dx.doi.org/10.1890/14-0010.1	community	invertebrates	terrestrial	research	real	none	QIIME	split_libraries	quality filtering	PyNAST		similarity filtering	USEARCH		preclustering	USEARCH	uchime	chimera filtering	MACSE		translation filtering	NR		length filtering	DNACLUST		preclustering	CROP		OTU delimitation	SAP		reference taxonomic identification	NR		frequency filtering
Elbrecht & Leese	Validation and Development of COI Metabarcoding Primers for Freshwater Macroinvertebrate Bioassessment	Frontiers in Environmental Science	2017	10.3389/fenvs.2017.00011	https://dx.doi.org/10.3389/fenvs.2017.00011	community	invertebrates	freshwater	method	artificial	constructed	JAMP		demultiplexing	USEARCH	fastq_mergepairs	pair merging	USEARCH		quality filtering	NR		reverse complementation	NR		frequency filtering	USEARCH	cluster_otus	OTU delimitation	USEARCH	cluster_otus	chimera filtering	USEARCH	usearch_global	OTU mapping	NR		frequency filtering	BLAST		uncurated taxonomic classification
Aylagas, Borja, Irigoien & Rodriguez-Ezpeleta	Benchmarking DNA Metabarcoding for Biodiversity-Based Monitoring and Assessment	Frontiers in Marine Science	2016	10.3389/fmars.2016.00096	https://dx.doi.org/10.3389/fmars.2016.00096	community	invertebrates	marine	pilot	real	pooled	NR		demultiplexing	FastQC		quality control	Trimmomatic		primer trimming	FLASH		pair merging	Trimmomatic		quality trimming	Mothur		quality filtering	NR		similarity filtering	NR		length filtering	USEARCH	uchime_denovo	chimera filtering	NR		reference taxonomic identification	BLAST		uncurated taxonomic identification
Bowser, Morton, Hanson, Magness & Okuly	Arthropod and oligochaete assemblages from grasslands of the southern Kenai Peninsula, Alaska	Biodiversity Data Journal	2017	10.3897/BDJ.5.e10792	https://dx.doi.org/10.3897/BDJ.5.e10792	community	invertebrates	terrestrial aboveground	research	real	none	CUSTOM R4		length filtering	PEAR		pair merging	Galaxy	FASTQ Groomer	sequence conversion	FASTX-Toolkit	fastq_quality_filter	quality filtering	Galaxy	FASTQ to FASTA	sequence conversion	VSEARCH		chimera filtering	VSEARCH		dereplication	VSEARCH	CD-HIT	OTU delimitation	VSEARCH	search	reference taxonomic identification	BOLD		uncurated taxonomic identification	CUSTOM R2		reference taxonomic identification
Haenel, Holovachov, Jondelius, Sundberg & Bourlat	NGS-based biodiversity and community structure analysis of meiofaunal eukaryotes in shell sand from H{\aa}ll{\"{o}} island, Sm{\"{o}}gen, and soft mud from Gullmarn Fjord, Sweden	Biodiversity Data Journal	2017	10.3897/bdj.5.e12731	https://dx.doi.org/10.3897/bdj.5.e12731	community	invertebrates	marine	research	real	none	QIIME	multiple_join_paired_ends	pair merging	Primer_Removal		primer trimming	QIIME	multiple_split_libraries_fastq	quality filtering	QIIME	identify_chimeric_seqs	chimera filtering	QIIME	filter_fasta	quality filtering	CROP		OTU delimitation	QIIME	assign_taxonomy	reference taxonomic classification
Atherton & Jondelius	Biodiversity between sand grains: Meiofauna composition across southern and western Sweden assessed by metabarcoding	Biodiversity Data Journal	2020	10.3897/BDJ.8.e51813	https://dx.doi.org/10.3897/BDJ.8.e51813	community	invertebrates	marine	pilot	real	none	FastQC		quality control	NR		primer trimming	dada2		quality filtering	dada2		chimera filtering	dada2		OTU delimitation
Leray & Knowlton	Random sampling causes the low reproducibility of rare eukaryotic OTUs in Illumina COI metabarcoding	PeerJ	2017	10.7717/peerj.3006	https://dx.doi.org/10.7717/peerj.3006	community	invertebrates	freshwater	method	artificial	constructed	BFC		denoising	USEARCH		pair merging	Mothur		demultiplexing	Mothur		quality filtering	Mothur		dereplication	MACSE	enrichAlignment	translation filtering	Mothur		preclustering	USEARCH	uchime	chimera filtering	CROP		OTU delimitation	BLAST		reference taxonomic identification	BLAST		uncurated taxonomic identification	SAP		reference taxonomic classification
Elbrecht, Vamos, Steinke & Leese	Estimating intraspecific genetic diversity from community DNA metabarcoding data	PeerJ	2018	10.7717/peerj.4644	https://dx.doi.org/10.7717/peerj.4644	community	invertebrates	freshwater	pilot	artificial	constructed	JAMP		demultiplexing	USEARCH		pair merging	cutadapt		primer trimming	USEARCH		reverse complementation	USEARCH		quality filtering	JAMP		length filtering	USEARCH		normalisation	JAMP		dereplication	USEARCH	unoise	denoising	USEARCH	uparse	OTU delimitation	CUSTOM R3		frequency filtering
Wangensteen, Palacin, Guardiola & Turon	DNA metabarcoding of littoral hard-bottom communities: high diversity and database gaps revealed by two molecular markers	PeerJ	2018	10.7717/peerj.4705	https://dx.doi.org/10.7717/peerj.4705	community	invertebrates	marine	pilot	real	size normalised	OBITools		quality trimming	OBITools	illuminapairedend	pair merging	OBITools	ngsfilter	dereplication	OBITools	ngsfilter	primer trimming	OBITools	obigrep	length filtering	OBITools	obiuniq	dereplication	VSEARCH	uchime_denovo	chimera filtering	CROP		OTU delimitation	OBITools	ecotag	reference taxonomic classification	NR		frequency filtering
Carew, Coleman & Hoffman	Can non-destructive DNA extraction of bulk invertebrate samples be used for metabarcoding?	PeerJ	2018	10.7717/peerj.4980	https://dx.doi.org/10.7717/peerj.4980	community	invertebrates	terrestrial	method	artificial	constructed	Geneious		length trimming	FLASH		pair merging	NR		primer trimming	NR		length filtering	NR		preclustering	NR		frequency filtering	BLAST		reference taxonomic identification	USEARCH	uchime	chimera filtering
Elbrecht, Braukrnann, Ivanova, Prosser, Hajibabaei, Wright, Zakharov, Hebert & Steinke	Validation of COI metabarcoding primers for terrestrial arthropods	PeerJ	2019	10.7717/peerj.7745	https://dx.doi.org/10.7717/peerj.7745	community	invertebrates	terrestrial	method	real	no	FastQC		quality control	JAMP		demultiplexing	USEARCH		pair merging	cutadapt		primer trimming	USEARCH		quality filtering	NR		length filtering	USEARCH		dereplication	USEARCH		reference taxonomic identification	JAMP		OTU mapping
Lohan, Campbell, Guo, Wheelock, DiMaria & Geller	Intact vs. homogenized subsampling: testing impacts of pre-extraction processing of multi-species samples on invasive species detection	Management of Biological Invasions	2019	10.3391/mbi.2019.10.2.08	https://dx.doi.org/10.3391/mbi.2019.10.2.08	community	invertebrates	marine	method	real	none	USEARCH	fastq_mergepairs	pair merging	USEARCH	fastq_filter	quality filtering	USEARCH	fastq_uniques	dereplication	USEARCH	sortbysize	size sorting	USEARCH	sortbysize	frequency filtering	USEARCH	cluster_otus	OTU delimitation	USEARCH	cluster_smallmem	OTU delimitation	Geneious		translation filtering	BLAST		translation filtering	USEARCH	usearch_global	OTU mapping
Couton, Comtet, Le Cam, Corre & Viard	Metabarcoding on planktonic larval stages: an efficient approach for detecting and investigating life cycle dynamics of benthic aliens	Management of Biological Invasions	2019	10.3391/mbi.2019.10.4.06	https://dx.doi.org/10.3391/mbi.2019.10.4.06	community	invertebrates	marine	pilot	real	none	OBITools		pair merging	OBITools		demultiplexing	OBITools		primer trimming	OBITools		length filtering	OBITools		frequency filtering	OBITools	obiclean	denoising	BLAST		reference taxonomic identification
[truncated: 16 more columns]

## Sheet: SupplementaryTable3_software
Software	Function	Package	Type	Language	Style	Academic License	Last updated	Reference long	Website
AdapterRemoval		no	CLI	C++	program	Free	2019	Lindgreen, S. (2012). AdapterRemoval: Easy cleaning of next‐generation sequencing reads. BMC Research Notes, 5, 337.	https://github.com/MikkelSchubert/adapterremoval
AmpProc		no	CLI	Bash	script	Free	2021		https://github.com/eyashiro/AmpProc
ARCAD-HTS	filter-mean-quality	yes	CLI	Perl	program	Free	2016		https://github.com/SouthGreenPlatform/arcad-hts
awk		no	CLI						https://www.gnu.org/software/gawk/manual/gawk.html
BBtools	BBmerge	yes
BBtools	fuse	yes	CLI	Java	program	Free	2019	Bushnell B, Rood J, Singer E (2017) BBMerge – Accurate paired shotgun read merging via overlap. PLoS ONE 12(10): e0185056	https://sourceforge.net/projects/bbmap/
BFC		no	CLI	C	program	Free	2015	Li, H. (2015). FC: Correcting Illumina sequencing errors. Bioinformatics, 31, 2885–2887.	https://github.com/lh3/bfc
BioEdit		no	GUI	unknown	program	Free	2006		http://www.mbio.ncsu.edu/BioEdit/bioedit.html
BLAST		no	CLI	unknown	program	Free	2019		https://blast.ncbi.nlm.nih.gov/Blast.cgi?PAGE_TYPE=BlastDocs&DOC_TYPE=Download
BLUE		no	CLI	C#	program	Free	2015	Greenfield, P., Duesing, K., Papanicolaou, A., Bauer, D. C., (2014) Blue: correcting sequencing errors using consensus and context, Bioinformatics, 30, 19, 2723–2732	https://bioinformatics.csiro.au/blue
BOLD		no	GUI	unknown	webserver	Free	2019	RATNASINGHAM, S. and HEBERT, P. D. (2007), bold: The Barcode of Life Data System (http://www.barcodinglife.org). Molecular Ecology Notes, 7: 355-364.	http://www.boldsystems.org/
BOWTIE		no	CLI	C++	program	Free	2017	Langmead B, Trapnell C, Pop M, Salzberg SL. Ultrafast and memory-efficient alignment of short DNA sequences to the human genome. Genome Biol 10:R25.	http://bowtie-bio.sourceforge.net/index.shtml
BWA	BWA-MEM	yes	CLI	C	program	Free	2019	Li H. Aligning sequence reads, clone sequences and assembly contigs with BWA-MEM. ArXiv13033997 Q-Bio. 2013.	http://github.com/lh3/bwa
CASAVA		yes	CLI	unknown	program	Proprietary
CD-HIT	CD-HIT-EST	yes	CLI	Perl	program	Free
CD-HIT		yes	CLI	Perl	program	Free	2019	Fu, L., Niu, B., Zhu, Z., Wu, S., & Li, W. (2012). CD-HIT: accelerated for clustering the next-generation sequencing data. Bioinformatics, 28(23), 3150-3152.	http://weizhongli-lab.org/cd-hit/
CLC Genomics Workbench		yes	GUI	unknown	program	Proprietary
ClustalW		no	CLI	C	program	Free	2011	Thompson JD, Higgins DG, Gibson TJ. (1994). CLUSTAL W: improving the sensitivity of progressive multiple sequence alignment through sequence weighting, position-specific gap penalties and weight matrix choice. Nucleic Acids Res., 22, 4673-4680.	http://www.clustal.org/clustal2/
CodonCodeAligner		yes	GUI	unknown	program	Proprietary	2018		https://www.codoncode.com/aligner/
COPE		no	CLI	C++	program	Free	2012	Liu BH, Yuan JY, Yiu SM, Li ZY, Xie YL, Chen YX, Shi YJ, Zhang H, Li YR, Lam TW, Luo RB (2012) Cope: an accurate k-mer-based pair-end reads connection tool to facilitate genome assembly. Bioin-formatics 22:22	ftp://ftp.genomics.org.cn/pub/cope
CROP		no	CLI	C++	program	Free	2017	Hao X, Jiang R, Chen T. Clustering 16S rRNA for OTU prediction: a method of unsupervised Bayesian clustering. Bioinformatics. 2011; 27(5): 611–8. pmid:21233169	https://github.com/tingchenlab/CROP
cutadapt		no	CLI	Python	program	Free	2019	Martin, M. (2011). Cutadapt removes adapter sequences from high-throughput sequencing reads. EMBnet.journal, 17(1), pp. 10-12.	https://github.com/marcelm/cutadapt
dada2		yes	CLI	R	library	Free	2021	Callahan, B., McMurdie, P., Rosen, M. et al. DADA2: High-resolution sample inference from Illumina amplicon data. Nat Methods 13, 581–583 (2016). https://doi.org/10.1038/nmeth.3869	https://benjjneb.github.io/dada2/index.html
demultadapt		no	CLI	Python	script	Free	2019	UMR AGAP, Equipe Diversité et Adaptation de la Vigne et des Espèces Méditerranéennes, INRA, 2 Place Viala, Montpellier 34060, France	https://github.com/Maillol/demultadapt
DNACLUST		no	CLI	C++	program	Free	2013	Ghodsi, M., Liu, B., & Pop, M. (2011). DNACLUST: accurate and efficient clustering of phylogenetic marker genes. BMC bioinformatics, 12(1), 271.	http://dnaclust.sourceforge.net/
fastq-multx		no	CLI	C++	program	Free	2018	Erik Aronesty (2013). TOBioiJ : "Comparison of Sequencing Utility Programs"	https://github.com/brwnj/fastq-multx
FastQC		no	CLI	Java	program	Free	2018	Andrews, S., Lindenbaum, P., Howard, B. & Ewels, P. FastQC: High Throughput sequence QC report v. 0.10. 1. Cambridge, UK: Babraham Bioinformatics (2011)	https://www.bioinformatics.babraham.ac.uk/projects/fastqc/
fastQscreen		no	CLI	Perl	program	Free	2019	Wingett SW and Andrews S. FastQ Screen: A tool for multi-genome mapping and quality control [version 2; referees: 4 approved]. F1000Research 2018, 7:1338	https://www.bioinformatics.babraham.ac.uk/projects/fastq_screen/
FASTX-Toolkit	fastq_quality_filter	yes
FASTX-Toolkit	fastx_barcode_splitter	yes
FASTX-Toolkit	fastx_trimmer	yes
FASTX-Toolkit		yes	CLI	C++	program	Free	2014		http://hannonlab.cshl.edu/fastx_toolkit/index.html
FLASH		no	CLI	C	program	Free	2014	Magoč, T., & Salzberg, S. L. (2011). FLASH: fast length adjustment of short reads to improve genome assemblies. Bioinformatics, 27(21), 2957-2963.	http://ccb.jhu.edu/software/FLASH/
FROGS		yes	CLI	NA	pipeline	Free	2021	Frédéric Escudié, Lucas Auer, Maria Bernard, Mahendra Mariadassou, Laurent Cauquil, Katia Vidal, Sarah Maman, Guillermina Hernandez-Raquet, Sylvie Combes, Géraldine Pascal; FROGS: Find, Rapidly, OTUs with Galaxy Solution, Bioinformatics, Volume 34, Issue 8, 15 April 2018, Pages 1287–1294	http://frogs.toulouse.inra.fr/
FuzzyID2		no	CLI	C++	program	Free	2017	Shi, Z‐Y, Yang, C‐Q, Hao, M‐D, Wang, X‐Y, Ward, RD, Zhang, A‐B. FuzzyID2: A software package for large data set species identification via barcoding and metabarcoding using hidden Markov models and fuzzy set methods. Mol Ecol Resour. 2018; 18: 666– 675.	https://github.com/zhangab2008/FuzzyID2.git
Galaxy	FASTQ to FASTA	yes
Galaxy	FASTQ Groomer	yes	CLI	Python	program	Free	2019	Daniel Blankenberg, Assaf Gordon, Gregory Von Kuster, Nathan Coraor, James Taylor, Anton Nekrutenko, the Galaxy Team; Manipulation of FASTQ data with Galaxy, Bioinformatics, Volume 26, Issue 14, 15 July 2010, Pages 1783–1785	https://galaxyproject.org/admin/get-galaxy/
Geneious	de novo assemble	yes
Geneious		yes	GUI	Java	program	Proprietary	2019		https://www.geneious.com/academic/
GMAP		no	CLI	C	program	Free	2019	Wu, T. D., & Watanabe, C. K. (2005). GMAP: a genomic mapping and alignment program for mRNA and EST sequences. Bioinformatics, 21(9), 1859-1875.	http://research-pub.gene.com/gmap/
grep		no	CLI	C	program	Free	2018		https://www.gnu.org/software/grep/manual/grep.html
insect		no	CLI	R	library	Free	2018		https://github.com/shaunpwilkinson/insect
JAMP		yes	CLI	R	script	Free	2019		https://github.com/VascoElbrecht/JAMP
JAMP	BOLD_web_hack	yes	CLI
JAMP	Demultiplexing_shifted	yes	CLI
Lulu		no	CLI	R	library	Free	2018	Frøslev, T. G., Kjøller, R., Bruun, H. H., Ejrnæs, R., Brunbjerg, A. K., Pietroni, C., & Hansen, A. J. (2017). Algorithm for post-clustering curation of DNA amplicon data yields reliable biodiversity estimates. Nature Communications, 8(1), 1188	https://github.com/tobiasgf/lulu
MACSE	enrichAlignment	yes	CLI
MACSE		yes	CLI	Java	program	Free	2018	Ranwez, V., Harispe, S., Delsuc, F., & Douzery, E. J. (2011). MACSE: Multiple Alignment of Coding SEquences accounting for frameshifts and stop codons. PloS one, 6(9), e22594.	https://bioweb.supagro.inra.fr/macse/index.php?menu=intro
MAFFT		no	CLI	unknown	program	Free	2019	Katoh, K., Misawa, K., Kuma, K. I., & Miyata, T. (2002). MAFFT: a novel method for rapid multiple sequence alignment based on fast Fourier transform. Nucleic acids research, 30(14), 3059-3066.	https://mafft.cbrc.jp/alignment/software/
MEGA		yes	GUI	unknown	program	Free	2020	Sudhir Kumar, Glen Stecher, Michael Li, Christina Knyaz, Koichiro Tamura, MEGA X: Molecular Evolutionary Genetics Analysis across Computing Platforms, Molecular Biology and Evolution, Volume 35, Issue 6, June 2018, Pages 1547–1549	https://www.megasoftware.net/
MEGAN		no	GUI	Java	program	Mixed	2019	Huson, D. H., Beier, S., Flade, I., Górska, A., El-Hadidi, M., Mitra, S., ... & Tappu, R. (2016). MEGAN community edition-interactive exploration and analysis of large-scale microbiome sequencing data. PLoS computational biology, 12(6), e1004957.	http://ab.inf.uni-tuebingen.de/software/megan6
metaMATE		no	CLI	Python	library	Free	2020	Andújar, C., Creedy, T.J., Arribas, P., López, H., Salces‐Castellano, A., Pérez‐Delgado, A.J., Vogler, A.P. and Emerson, B.C. (2021), Validated removal of nuclear pseudogenes and sequencing artefacts from mitochondrial metabarcode data. Mol Ecol Resour	https://github.com/tjcreedy/metamate
MIRA		no	CLI	C	program	Free	2019	Chevreux et al. (1999) Genome Sequence Assembly Using Trace Signals and Additional Sequence Information Computer Science and Biology: Proceedings of the German Conference on Bioinformatics (GCB) 99, pp. 45-56.	https://sourceforge.net/projects/mira-assembler/
MiSeq Reporter Software		yes	GUI	unknown	program	Proprietary			https://www.illumina.com/systems/sequencing-platforms/miseq/products-services/miseq-reporter.html
MMIS		no	CLI	Python	script	Supplement	2018	Vizcaíno, A., Doña, J., Vierna, J., Marí-Mena, N., Esteban, R., Mironov, S., … Jovani, R. (2018). Enabling large-scale feather mite studies: an Illumina DNA metabarcoding pipeline. Experimental and Applied Acarology, 76(1), 81–97. https://doi.org/10.1007/s10493-018-0288-1
Mothur	classify_seqs	yes
Mothur	make.contigs	yes
Mothur	screen.seqs	yes
Mothur	split.abund	yes
Mothur	trim.seqs	yes
Mothur		yes	CLI	C++	program	Free	2019	Schloss, P.D., et al., Introducing mothur: Open-source, platform-independent, community-supported software for describing and comparing microbial communities. Appl Environ Microbiol, 2009. 75(23):7537-41	https://www.mothur.org/
MUSCLE		no	CLI	C++	program	Free	2010	Edgar, R.C. (2004) MUSCLE: multiple sequence alignment with high accuracy and high throughput. Nucleic Acids Res. 32(5):1792-1797	https://www.drive5.com/muscle/
NAPtime	NAPcluster	yes	CLI	Perl	script	Free	2019		https://github.com/tjcreedy/NAPtime
OBITools	ecotag	yes
OBITools	illuminapairedend	yes
OBITools	illuminapairend	yes
OBITools	ngsfilter	yes
OBITools	obiclean	yes
OBITools	obicut	yes
OBITools	obigrep	yes
OBITools	obiuniq	yes
OBITools		yes	CLI	Python	program	Free	2019	Boyer, F. , Mercier, C. , Bonin, A. , Le Bras, Y. , Taberlet, P. and Coissac, E. (2016), OBITools: a unix‐inspired software package for DNA metabarcoding. Mol Ecol Resour, 16: 176-182.	https://git.metabarcoding.org/OBITools/OBITools/wikis/home
owi_add_taxonomy		no	CLI	R	script	Free	2016		https://github.com/metabarpark/R_scripts_metabarpark
Pairfq		no	CLI	Perl	program	Free	2017	Staton, S. (2013) Pairfq: sync paired‐end FASTA/Q files and keep singleton reads.	https://github.com/sestaton/Pairfq
PANDAseq		no	CLI	C	program	Free	2017	Andre P Masella, Andrea K Bartram, Jakub M Truszkowski, Daniel G Brown and Josh D Neufeld. PANDAseq: paired-end assembler for illumina sequences. BMC Bioinformatics 2012, 13:31	https://github.com/neufeld/pandaseq
PEAR		no	CLI	C	program	Free	2019	Zhang, J., Kobert, K., Flouri, T., & Stamatakis, A. (2013). PEAR: a fast and accurate Illumina Paired-End reAd mergeR. Bioinformatics, 30(5), 614-620.	https://cme.h-its.org/exelixis/web/software/pear/doc.html
phyloseq		no	CLI	R	library	Free	2020	McMurdie and Holmes (2013) phyloseq: An R package for reproducible interactive analysis and graphics of microbiome census data PLoS ONE 8(4):e61217	https://joey711.github.io/phyloseq/
Primer_Removal		no	CLI	Python	script	Free	2015		https://github.com/Quiterie90/Primer_Removal
PRINSEQ		no	CLI	Perl	script	Free	2013	Schmieder, R., & Edwards, R. (2011). Quality control and preprocessing of metagenomic datasets. Bioinformatics, 27(6), 863-864.	http://PRINSEQ.sourceforge.net/
Pro_C		no	CLI	Perl	script	Free	2015	Liu, S., Li, Y., Lu, J., Su, X., Tang, M., Zhang, R., ... & Douglas, W. Y. (2013). SOAPBarcode: revealing arthropod biodiversity through assembly of Illumina shotgun sequences of PCR amplicons. Methods in Ecology and Evolution, 4(12), 1142-1150.	https://sourceforge.net/projects/metabarcoding/
PyNAST		no	CLI	Python	program	Free	2013	Caporaso, J. G., Bittinger, K., Bushman, F. D., DeSantis, T. Z., Andersen, G. L., & Knight, R. (2009). PyNAST: a flexible tool for aligning sequences to a template alignment. Bioinformatics, 26(2), 266-267.	http://biocore.github.io/pynast/
QIIME	align_seqs	yes
QIIME	assign_taxonomy	yes
QIIME	chimera_uchime	yes
QIIME	fastq-join	yes
QIIME	filter_fasta	yes
QIIME	identify_chimeric_seqs	yes
QIIME	join_paired_ends	yes
QIIME	multiple_join_paired_ends	yes
QIIME	multiple_split_libraries_fastq	yes
QIIME	parallel_identify_chimeric_seqs	yes
QIIME	pick_de_novo_otus	yes
QIIME	pick_otus	yes
QIIME	pick_rep_set	yes
QIIME	q2-vsearch	yes
QIIME	split_libraries	yes
QIIME	uclust	yes
QIIME		yes	CLI	Python	program	Free	2018	Caporaso, J. G., Kuczynski, J., Stombaugh, J., Bittinger, K., Bushman, F. D., Costello, E. K., ... & Huttley, G. A. (2010). QIIME allows analysis of high-throughput community sequencing data. Nature methods, 7(5), 335.	http://qiime.org/
RDP	classifier	yes
RDP	pipeline	yes
RDP		yes	CLI	Java	program	Free	2015	Wang, Q., Garrity, G. M., Tiedje, J. M., & Cole, J. R. (2007). Naive Bayesian classifier for rapid assignment of rRNA sequences into the new bacterial taxonomy. Appl. Environ. Microbiol., 73(16), 5261-5267.	https://github.com/rdpstaff/classifier
SAP		no	CLI	Python	program	Free	2018	Munch, K., Boomsma, W., Huelsenbeck, J. P., Willerslev, E., & Nielsen, R. (2008). Statistical assignment of DNA sequences using Bayesian phylogenetics. Systematic biology, 57(5), 750-757.	https://services.birc.au.dk/sap/
sed		no	CLI	C	program	Free	2018
SEED		yes	GUI		program	Free	2018	Větrovský, T., & Baldrian, P. (2013). Analysis of soil fungal communities by amplicon pyrosequencing: current approaches to data analysis and the introduction of the pipeline SEED. Biology and Fertility of Soils, 49(8), 1027–1037.	http://www.biomed.cas.cz/mbu/lbwrf/seed/
SeqPrep		no	CLI	C	program	Free	2016		https://github.com/jstjohn/SeqPrep
sickle		no	CLI	C	program	Free	2015		https://github.com/najoshi/sickle
SLIM		no	CLI	Javascript	webapp	Free	2018	Dufresne, Y., Lejzerowicz, F., Perret-Gentil, L.A. et al. SLIM: a flexible web application for the reproducible processing of environmental DNA metabarcoding data. BMC Bioinformatics 20, 88 (2019)	https://github.com/yoann-dufresne/SLIM
SOAPBarcode		no	CLI	Perl	script	Free	2015	Liu, S. , Li, Y. , Lu, J. , Su, X. , Tang, M. , Zhang, R. , Zhou, L. , Zhou, C. , Yang, Q. , Ji, Y. , Yu, D. W. and Zhou, X. (2013), SOAPBarcode: revealing arthropod biodiversity through assembly of Illumina shotgun sequences of PCR amplicons. Methods Ecol Evol, 4: 1142-1150	https://sourceforge.net/projects/metabarcoding/
SolexaQA	lengthsort	yes
SolexaQA	dynamictrim	yes	CLI	Perl	program	Free	2014	Cox, M.P., D.A. Peterson, and P.J. Biggs. 2010. SolexaQA: At-a-glance quality assessment of Illumina second-generation sequencing data. BMC Bioinformatics 11:485	http://solexaqa.sourceforge.net/
SolexaQA++		yes	CLI	C++	program	Free	2017	Cox, M.P., D.A. Peterson, and P.J. Biggs. 2010. SolexaQA: At-a-glance quality assessment of Illumina second-generation sequencing data. BMC Bioinformatics 11:485	http://solexaqa.sourceforge.net/
SPAdes	BayesHammer	no	CLI	C++	program	Free	2021	Nikolenko, S.I., Korobeynikov, A.I. & Alekseyev, M.A. BayesHammer: Bayesian clustering for error correction in single-cell sequencing. BMC Genomics 14, S7 (2013). https://doi.org/10.1186/1471-2164-14-S1-S7	http://cab.spbu.ru/software/spades/
STACKS	process_shortreads	yes	CLI	C++	program	Free	2019	J. Catchen, P. Hohenlohe, S. Bassham, A. Amores, and W. Cresko. Stacks: an analysis tool set for population genomics. Molecular Ecology. 2013	http://catchenlab.life.illinois.edu/stacks/
Swarm		no	CLI	C++	program	Free	2019	Mahé F, Rognes T, Quince C, de Vargas C, Dunthorn M. (2015) Swarm v2: highly-scalable and high-resolution amplicon clustering. PeerJ 3:e1420	https://github.com/torognes/swarm
TagCleaner		no	CLI	Perl	script	Free	2013	Schmieder R, Lim YW, Rohwer F, Edwards R (2011) TagCleaner: identifi- cation and removal of tag sequences from genomic and metagenomic datasets. BMC Bioinformatics, 11, 341.	http://tagcleaner.sourceforge.net/
Torrent Suite Software		yes	GUI			Proprietary			https://www.thermofisher.com/br/en/home/life-science/sequencing/next-generation-sequencing/ion-torrent-next-generation-sequencing-workflow/ion-torrent-next-generation-sequencing-data-analysis-workflow/ion-torrent-suite-software.html
Trimmomatic		no	CLI	Java	script	Free	2019	Bolger, A. M., Lohse, M., & Usadel, B. (2014). Trimmomatic: a flexible trimmer for Illumina sequence data. Bioinformatics, 30(15), 2114-2120.	http://www.usadellab.org/cms/?page=trimmomatic
USEARCH	cluster_otus	yes
USEARCH	cluster_smallmem	yes
USEARCH	derep_fulllength	yes
USEARCH	fastq_filter	yes
USEARCH	fastq_mergepairs	yes
USEARCH	fastq_minlen	yes
USEARCH	fastq_strip_barcode_relabel2	yes
USEARCH	fastq_uniques	yes
USEARCH	fastx_mergepairs	yes
USEARCH	fastx_revcomp	yes
USEARCH	fastx_truncate	yes
USEARCH	fastx_uniques	yes
USEARCH	mergepairs	yes
USEARCH	otutab	yes
USEARCH	sortbylength	yes
USEARCH	sortbysize	yes
USEARCH	uchime_denovo	yes
USEARCH	uchime_ref	yes
USEARCH	uclust	yes
USEARCH	uclust_ref	yes
USEARCH	uparse-otu	yes
USEARCH	usearch_global	yes
USEARCH	utax	yes
USEARCH	uparse	yes						R.C. Edgar (2013), UPARSE: highly accurate OTU sequences from microbial amplicon reads, "Nat. Meth. 10, 996-998"
USEARCH	uchime	yes						R.C. Edgar (2016), UCHIME2: improved chimera prediction for amplicon sequencing, https://doi.org/10.1101/074252
USEARCH	unoise	yes						R.C. Edgar (2016), UNOISE2: improved error-correction for Illumina 16S and ITS amplicon sequencing, https://doi.org/10.1101/081257
USEARCH		yes	CLI	C++	program	Mixed	2018	R.C. Edgar (2010), Search and clustering orders of magnitude faster than BLAST, Bioinformatics 26(19) 2460-2461	https://drive5.com/usearch/
VSEARCH	CD-HIT	yes
VSEARCH	cluster_otus	yes
VSEARCH	cluster_size	yes
VSEARCH	derep_fulllength	yes
VSEARCH	fastq_filter	yes
VSEARCH	fastq_mergepairs	yes
VSEARCH	search	yes
VSEARCH	uchime	yes
VSEARCH	uchime_denovo	yes
VSEARCH	usearch_global	yes
VSEARCH		yes	CLI	C++	program	Free	2019	Rognes T, Flouri T, Nichols B, Quince C, Mahé F. (2016) VSEARCH: a versatile open source tool for metagenomics. PeerJ 4:e2584.	https://github.com/torognes/vsearch
